# Supplementary material for: Dichlorido(4′-phenyl-2,2′:6′,2′′-ter­pyridyl)zinc
Source: Acta Crystallogr Sect E Struct Rep Online. 2012 Feb 17;68(Pt 3):m298–9. doi: 10.1107/S1600536812004862 (PMC3297251; doi:10.1107/S1600536812004862)
Supplement: Supplementary file 1 [file e-68-0m298-sup1.cif]

##############################################################################
#                                                                            #
# This CIF contains the data in a paper accepted for publication in          #
# Acta Crystallographica Section E. It conforms to the requirements of       #
# Notes for Authors for Acta Crystallographica Section E, and has been       #
# peer reviewed under the auspices of the IUCr Commission on Journals.       #
#                                                                            #
# Full details of the Crystallographic Information File format               #
# are given in the paper "The Crystallographic Information File (CIF):       #
# a New Standard Archive File for Crystallography" by S. R. Hall, F. H.      #
# Allen and I. D. Brown [Acta Cryst. (1991), A47, 655-685].                  #
#                                                                            #
# The current version of the core CIF dictionary is obtainable from          #
# ftp://ftp.iucr.org/pub/cif_core.dic.                                       #
#                                                                            #
# Software is freely available for graphical display of the structure(s)     #
# in this CIF. For information consult the CIF software page                 #
# http://www.iucr.org/resources/cif/software.                                #
#                                                                            #
# This file may be used for bona fide research purposes within the           #
# scientific community so long as proper attribution is given to the journal # 
# article from which it was obtained.                                        #
#                                                                            #
##############################################################################
data_I
_audit_creation_method     SHELXL-97
_chemical_name_systematic
;
Dichlorido(4'-phenyl-2,2':6',2''-terpyridyl)zinc
;
_chemical_name_common     ?
_chemical_formula_moiety     'C21 H15 Cl2 N3 Zn'
_chemical_formula_sum     'C21 H15 Cl2 N3 Zn'
_chemical_formula_iupac     '[Zn Cl2 (C21 H15 N3)]'
_chemical_formula_weight     445.63
_chemical_melting_point     ?
_symmetry_cell_setting     monoclinic
_symmetry_space_group_name_H-M     'P 21/c'
_symmetry_space_group_name_Hall     '-P 2ybc'
loop_
    _symmetry_equiv_pos_as_xyz
    'x, y, z'
    '-x, y+1/2, -z+1/2'
    '-x, -y, -z'
    'x, -y-1/2, z-1/2'
_cell_length_a     12.0728(10)
_cell_length_b     9.5640(8)
_cell_length_c     17.5822(13)
_cell_angle_alpha     90.00
_cell_angle_beta     111.386(5)
_cell_angle_gamma     90.00
_cell_volume     1890.3(3)
_cell_formula_units_Z     4
_cell_measurement_reflns_used     23122
_cell_measurement_theta_min     2.47
_cell_measurement_theta_max     28.34
_cell_measurement_temperature     150(2)
_exptl_crystal_description     prism
_exptl_crystal_colour     colorless
_exptl_crystal_size_max     0.41
_exptl_crystal_size_mid     0.32
_exptl_crystal_size_min     0.27
_exptl_crystal_density_diffrn     1.566
_exptl_crystal_density_meas     ?
_exptl_crystal_density_method     'not measured'
_exptl_crystal_F_000     904
_exptl_absorpt_coefficient_mu     1.592
_exptl_absorpt_correction_type     multi-scan
_exptl_absorpt_process_details     '(SADABS; Sheldrick, 1996)'
_exptl_absorpt_correction_T_min     0.548
_exptl_absorpt_correction_T_max     0.651
_exptl_special_details     ?
_diffrn_ambient_temperature     150(2)
_diffrn_radiation_type     MoK\a
_diffrn_radiation_wavelength     0.71073
_diffrn_radiation_source     'fine-focus sealed tube'
_diffrn_radiation_monochromator     'Graphite Monochromator'
_diffrn_measurement_device_type     'Bruker SMART CCD area-detector'
_diffrn_measurement_method     '\f and \w scans'
_diffrn_detector_area_resol_mean     ?
_diffrn_reflns_number     23122
_diffrn_reflns_av_R_equivalents     0.0237
_diffrn_reflns_av_sigmaI/netI     0.0183
_diffrn_reflns_theta_min     2.47
_diffrn_reflns_theta_max     28.34
_diffrn_reflns_theta_full     28.34
_diffrn_measured_fraction_theta_max     0.998
_diffrn_measured_fraction_theta_full     0.998
_diffrn_reflns_limit_h_min     -14
_diffrn_reflns_limit_h_max     16
_diffrn_reflns_limit_k_min     -12
_diffrn_reflns_limit_k_max     12
_diffrn_reflns_limit_l_min     -23
_diffrn_reflns_limit_l_max     23
_diffrn_standards_number     0
_diffrn_standards_interval_count     .
_diffrn_standards_interval_time     .
_diffrn_standards_decay_%     ?
_refine_special_details
;
 Refinement of F^2^ against ALL reflections.  The weighted R-factor wR and
 goodness of fit S are based on F^2^, conventional R-factors R are based
 on F, with F set to zero for negative F^2^. The threshold expression of
 F^2^ > 2sigma(F^2^) is used only for calculating R-factors(gt) etc. and is
 not relevant to the choice of reflections for refinement.  R-factors based
 on F^2^ are statistically about twice as large as those based on F, and R-
 factors based on ALL data will be even larger.
;
_reflns_number_total     4711
_reflns_number_gt     3809
_reflns_threshold_expression     I>2sigma(I)
_refine_ls_structure_factor_coef     Fsqd
_refine_ls_matrix_type     full
_refine_ls_R_factor_all     0.0372
_refine_ls_R_factor_gt     0.0255
_refine_ls_wR_factor_gt     0.0601
_refine_ls_wR_factor_ref     0.0664
_refine_ls_goodness_of_fit_ref     1.007
_refine_ls_restrained_S_all     1.007
_refine_ls_number_reflns     4711
_refine_ls_number_parameters     244
_refine_ls_number_restraints     0
_refine_ls_hydrogen_treatment     constr
_refine_ls_weighting_scheme     calc
_refine_ls_weighting_details
         'calc w=1/[\s^2^(Fo^2^)+(0.0261P)^2^+0.8758P] where P=(Fo^2^+2Fc^2^)/3'
_atom_sites_solution_hydrogens     geom
_atom_sites_solution_primary     direct
_atom_sites_solution_secondary     difmap
_refine_ls_shift/su_max     0.001
_refine_ls_shift/su_mean     0.000
_refine_diff_density_max     0.300
_refine_diff_density_min     -0.237
_refine_ls_extinction_method     none
_refine_ls_extinction_coef     ?
loop_
    _atom_type_symbol
    _atom_type_description
    _atom_type_scat_dispersion_real
    _atom_type_scat_dispersion_imag
    _atom_type_scat_source
    'C' 'C' 0.0033 0.0016
                         'International Tables Vol C Tables 4.2.6.8 and 6.1.1.4'
    'H' 'H' 0.0000 0.0000
                         'International Tables Vol C Tables 4.2.6.8 and 6.1.1.4'
    'Cl' 'Cl' 0.1484 0.1585
                         'International Tables Vol C Tables 4.2.6.8 and 6.1.1.4'
    'N' 'N' 0.0061 0.0033
                         'International Tables Vol C Tables 4.2.6.8 and 6.1.1.4'
    'Zn' 'Zn' 0.2839 1.4301
                         'International Tables Vol C Tables 4.2.6.8 and 6.1.1.4'
_computing_data_collection     'SMART (Bruker, 2001)'
_computing_cell_refinement     'SAINT (Bruker, 2002)'
_computing_data_reduction     'SAINT (Bruker, 2002)'
_computing_structure_solution     'SHELXS97 (Sheldrick, 2008)'
_computing_structure_refinement     'SHELXL97 (Sheldrick, 2008)'
_computing_molecular_graphics     'SHELXTL (Sheldrick, 2008)'
_computing_publication_material     'SHELXL97 (Sheldrick, 2008)'
loop_
    _atom_site_type_symbol
    _atom_site_label
    _atom_site_fract_x
    _atom_site_fract_y
    _atom_site_fract_z
    _atom_site_U_iso_or_equiv
    _atom_site_adp_type
    _atom_site_calc_flag
    _atom_site_refinement_flags
    _atom_site_occupancy
    _atom_site_symmetry_multiplicity
    _atom_site_disorder_assembly
    _atom_site_disorder_group
    Zn Zn1 0.826519(19) 0.72657(2) 0.855588(11) 0.04016(7) Uani d . 1 1 . .
    Cl Cl1 0.69654(5) 0.70715(6) 0.72558(3) 0.05675(13) Uani d . 1 1 . .
    Cl Cl2 0.99013(4) 0.85910(5) 0.87665(3) 0.05130(12) Uani d . 1 1 . .
    N N1 0.72851(13) 0.87880(16) 0.90086(8) 0.0417(3) Uani d . 1 1 . .
    N N2 0.78944(12) 0.62385(15) 0.94908(8) 0.0363(3) Uani d . 1 1 . .
    N N3 0.90559(13) 0.51746(15) 0.86385(8) 0.0408(3) Uani d . 1 1 . .
    C C1 0.70079(18) 1.0079(2) 0.87212(12) 0.0503(4) Uani d . 1 1 . .
    H H1A 0.7176 1.0349 0.8267 0.060 Uiso calc R 1 1 . .
    C C2 0.64816(19) 1.1033(2) 0.90694(13) 0.0556(5) Uani d . 1 1 . .
    H H2A 0.6262 1.1914 0.8840 0.067 Uiso calc R 1 1 . .
    C C3 0.62875(19) 1.0653(2) 0.97635(13) 0.0559(5) Uani d . 1 1 . .
    H H3A 0.5961 1.1291 1.0023 0.067 Uiso calc R 1 1 . .
    C C4 0.65785(18) 0.9324(2) 1.00747(11) 0.0492(4) Uani d . 1 1 . .
    H H4A 0.6461 0.9054 1.0548 0.059 Uiso calc R 1 1 . .
    C C5 0.70490(15) 0.83993(19) 0.96679(10) 0.0385(4) Uani d . 1 1 . .
    C C6 0.73050(15) 0.69077(19) 0.98985(9) 0.0372(4) Uani d . 1 1 . .
    C C7 0.69419(16) 0.62213(19) 1.04596(9) 0.0403(4) Uani d . 1 1 . .
    H H7A 0.6542 0.6707 1.0740 0.048 Uiso calc R 1 1 . .
    C C8 0.71776(15) 0.48016(19) 1.06039(9) 0.0390(4) Uani d . 1 1 . .
    C C9 0.78203(16) 0.41385(19) 1.01902(10) 0.0404(4) Uani d . 1 1 . .
    H H9A 0.8017 0.3198 1.0285 0.048 Uiso calc R 1 1 . .
    C C10 0.81661(15) 0.48883(18) 0.96363(9) 0.0362(3) Uani d . 1 1 . .
    C C11 0.88390(15) 0.42766(18) 0.91567(9) 0.0367(3) Uani d . 1 1 . .
    C C12 0.92301(17) 0.29096(19) 0.92334(11) 0.0445(4) Uani d . 1 1 . .
    H H12A 0.9066 0.2303 0.9592 0.053 Uiso calc R 1 1 . .
    C C13 0.98702(18) 0.2453(2) 0.87693(12) 0.0496(4) Uani d . 1 1 . .
    H H13A 1.0140 0.1535 0.8811 0.060 Uiso calc R 1 1 . .
    C C14 1.01030(18) 0.3371(2) 0.82457(11) 0.0498(4) Uani d . 1 1 . .
    H H14A 1.0539 0.3091 0.7932 0.060 Uiso calc R 1 1 . .
    C C15 0.96758(18) 0.4716(2) 0.81954(11) 0.0487(4) Uani d . 1 1 . .
    H H15A 0.9826 0.5334 0.7836 0.058 Uiso calc R 1 1 . .
    C C16 0.67254(16) 0.3996(2) 1.11540(10) 0.0415(4) Uani d . 1 1 . .
    C C17 0.7271(2) 0.2763(2) 1.15197(12) 0.0533(5) Uani d . 1 1 . .
    H H17A 0.7972 0.2475 1.1462 0.064 Uiso calc R 1 1 . .
    C C18 0.6775(2) 0.1954(2) 1.19729(12) 0.0611(6) Uani d . 1 1 . .
    H H18A 0.7137 0.1121 1.2208 0.073 Uiso calc R 1 1 . .
    C C19 0.5750(2) 0.2383(2) 1.20741(12) 0.0590(6) Uani d . 1 1 . .
    H H19A 0.5412 0.1831 1.2367 0.071 Uiso calc R 1 1 . .
    C C20 0.52267(18) 0.3626(3) 1.17430(12) 0.0563(5) Uani d . 1 1 . .
    H H20A 0.4551 0.3932 1.1829 0.068 Uiso calc R 1 1 . .
    C C21 0.57041(17) 0.4428(2) 1.12796(11) 0.0487(4) Uani d . 1 1 . .
    H H21A 0.5338 0.5263 1.1051 0.058 Uiso calc R 1 1 . .
loop_
    _atom_site_aniso_label
    _atom_site_aniso_U_11
    _atom_site_aniso_U_22
    _atom_site_aniso_U_33
    _atom_site_aniso_U_12
    _atom_site_aniso_U_13
    _atom_site_aniso_U_23
    Zn1 0.05320(13) 0.04105(12) 0.03372(10) -0.00062(9) 0.02474(9) 0.00281(8)
    Cl1 0.0724(3) 0.0640(3) 0.0343(2) 0.0018(2) 0.0199(2) 0.0009(2)
    Cl2 0.0591(3) 0.0462(3) 0.0567(3) -0.0048(2) 0.0307(2) 0.0041(2)
    N1 0.0520(9) 0.0415(8) 0.0373(7) 0.0009(6) 0.0229(6) 0.0018(6)
    N2 0.0439(8) 0.0386(8) 0.0305(6) 0.0000(6) 0.0187(6) 0.0006(5)
    N3 0.0531(9) 0.0403(8) 0.0361(7) 0.0008(6) 0.0245(6) 0.0013(6)
    C1 0.0650(12) 0.0455(11) 0.0466(10) 0.0017(9) 0.0276(9) 0.0056(8)
    C2 0.0685(13) 0.0421(11) 0.0596(12) 0.0074(9) 0.0273(10) 0.0049(9)
    C3 0.0669(13) 0.0475(12) 0.0613(12) 0.0076(10) 0.0328(10) -0.0058(9)
    C4 0.0605(12) 0.0507(11) 0.0454(9) 0.0026(9) 0.0301(9) -0.0023(8)
    C5 0.0430(9) 0.0414(9) 0.0338(8) -0.0008(7) 0.0173(7) -0.0017(7)
    C6 0.0415(9) 0.0421(9) 0.0306(7) -0.0013(7) 0.0163(7) -0.0022(6)
    C7 0.0462(9) 0.0480(10) 0.0317(7) -0.0009(8) 0.0203(7) -0.0020(7)
    C8 0.0413(9) 0.0492(10) 0.0285(7) -0.0040(7) 0.0148(7) 0.0017(7)
    C9 0.0494(10) 0.0402(9) 0.0360(8) 0.0000(7) 0.0209(7) 0.0043(7)
    C10 0.0409(9) 0.0395(9) 0.0303(7) -0.0012(7) 0.0154(6) -0.0009(6)
    C11 0.0423(9) 0.0405(9) 0.0299(7) -0.0014(7) 0.0162(6) -0.0016(6)
    C12 0.0553(11) 0.0422(10) 0.0395(9) 0.0012(8) 0.0216(8) 0.0025(7)
    C13 0.0606(12) 0.0424(11) 0.0488(10) 0.0062(8) 0.0234(9) -0.0046(8)
    C14 0.0597(12) 0.0547(12) 0.0428(9) 0.0045(9) 0.0280(9) -0.0070(8)
    C15 0.0619(12) 0.0521(11) 0.0436(9) -0.0001(9) 0.0329(9) 0.0006(8)
    C16 0.0469(10) 0.0504(10) 0.0303(7) -0.0068(8) 0.0175(7) 0.0014(7)
    C17 0.0611(12) 0.0607(13) 0.0450(10) 0.0034(10) 0.0276(9) 0.0107(9)
    C18 0.0788(15) 0.0610(14) 0.0476(11) -0.0018(11) 0.0280(10) 0.0156(10)
    C19 0.0674(13) 0.0727(15) 0.0407(10) -0.0248(11) 0.0242(9) 0.0033(9)
    C20 0.0488(11) 0.0796(16) 0.0468(10) -0.0141(10) 0.0251(9) -0.0001(10)
    C21 0.0493(10) 0.0593(12) 0.0409(9) -0.0050(9) 0.0203(8) 0.0035(8)
_geom_special_details
;
 All esds (except the esd in the dihedral angle between two l.s. planes)
 are estimated using the full covariance matrix.  The cell esds are taken
 into account individually in the estimation of esds in distances, angles
 and torsion angles; correlations between esds in cell parameters are only
 used when they are defined by crystal symmetry.  An approximate (isotropic)
 treatment of cell esds is used for estimating esds involving l.s. planes.
;
loop_
    _geom_bond_atom_site_label_1
    _geom_bond_atom_site_label_2
    _geom_bond_site_symmetry_2
    _geom_bond_distance
    _geom_bond_publ_flag
    Zn1 N2 . 2.0987(13) y
    Zn1 N3 . 2.1979(15) y
    Zn1 N1 . 2.2000(15) y
    Zn1 Cl1 . 2.2596(5) y
    Zn1 Cl2 . 2.2609(5) y
    N1 C1 . 1.330(2) ?
    N1 C5 . 1.343(2) ?
    N2 C10 . 1.334(2) ?
    N2 C6 . 1.342(2) ?
    N3 C15 . 1.336(2) ?
    N3 C11 . 1.346(2) ?
    C1 C2 . 1.376(3) ?
    C1 H1A . 0.9300 ?
    C2 C3 . 1.373(3) ?
    C2 H2A . 0.9300 ?
    C3 C4 . 1.378(3) ?
    C3 H3A . 0.9300 ?
    C4 C5 . 1.383(2) ?
    C4 H4A . 0.9300 ?
    C5 C6 . 1.484(3) ?
    C6 C7 . 1.383(2) ?
    C7 C8 . 1.392(3) ?
    C7 H7A . 0.9300 ?
    C8 C9 . 1.395(2) ?
    C8 C16 . 1.488(2) ?
    C9 C10 . 1.390(2) ?
    C9 H9A . 0.9300 ?
    C10 C11 . 1.488(2) ?
    C11 C12 . 1.380(3) ?
    C12 C13 . 1.383(3) ?
    C12 H12A . 0.9300 ?
    C13 C14 . 1.374(3) ?
    C13 H13A . 0.9300 ?
    C14 C15 . 1.376(3) ?
    C14 H14A . 0.9300 ?
    C15 H15A . 0.9300 ?
    C16 C17 . 1.389(3) ?
    C16 C21 . 1.392(3) ?
    C17 C18 . 1.393(3) ?
    C17 H17A . 0.9300 ?
    C18 C19 . 1.375(3) ?
    C18 H18A . 0.9300 ?
    C19 C20 . 1.372(3) ?
    C19 H19A . 0.9300 ?
    C20 C21 . 1.388(3) ?
    C20 H20A . 0.9300 ?
    C21 H21A . 0.9300 ?
loop_
    _geom_angle_atom_site_label_1
    _geom_angle_atom_site_label_2
    _geom_angle_atom_site_label_3
    _geom_angle_site_symmetry_1
    _geom_angle_site_symmetry_3
    _geom_angle
    _geom_angle_publ_flag
    N2 Zn1 N3 . . 74.56(5) ?
    N2 Zn1 N1 . . 74.33(5) ?
    N3 Zn1 N1 . . 148.89(5) ?
    N2 Zn1 Cl1 . . 119.08(4) ?
    N3 Zn1 Cl1 . . 96.70(4) ?
    N1 Zn1 Cl1 . . 98.84(4) ?
    N2 Zn1 Cl2 . . 123.87(4) ?
    N3 Zn1 Cl2 . . 99.60(4) ?
    N1 Zn1 Cl2 . . 97.05(4) ?
    Cl1 Zn1 Cl2 . . 117.05(2) ?
    C1 N1 C5 . . 118.79(16) ?
    C1 N1 Zn1 . . 124.82(12) ?
    C5 N1 Zn1 . . 116.14(12) ?
    C10 N2 C6 . . 120.02(14) ?
    C10 N2 Zn1 . . 119.71(11) ?
    C6 N2 Zn1 . . 120.07(11) ?
    C15 N3 C11 . . 118.29(16) ?
    C15 N3 Zn1 . . 125.63(12) ?
    C11 N3 Zn1 . . 116.01(11) ?
    N1 C1 C2 . . 122.63(18) ?
    N1 C1 H1A . . 118.7 ?
    C2 C1 H1A . . 118.7 ?
    C3 C2 C1 . . 118.47(19) ?
    C3 C2 H2A . . 120.8 ?
    C1 C2 H2A . . 120.8 ?
    C2 C3 C4 . . 119.69(19) ?
    C2 C3 H3A . . 120.2 ?
    C4 C3 H3A . . 120.2 ?
    C3 C4 C5 . . 118.55(18) ?
    C3 C4 H4A . . 120.7 ?
    C5 C4 H4A . . 120.7 ?
    N1 C5 C4 . . 121.73(17) ?
    N1 C5 C6 . . 114.40(14) ?
    C4 C5 C6 . . 123.85(15) ?
    N2 C6 C7 . . 121.49(16) ?
    N2 C6 C5 . . 114.23(14) ?
    C7 C6 C5 . . 124.24(15) ?
    C6 C7 C8 . . 119.76(16) ?
    C6 C7 H7A . . 120.1 ?
    C8 C7 H7A . . 120.1 ?
    C7 C8 C9 . . 117.67(15) ?
    C7 C8 C16 . . 121.66(16) ?
    C9 C8 C16 . . 120.63(16) ?
    C10 C9 C8 . . 119.80(16) ?
    C10 C9 H9A . . 120.1 ?
    C8 C9 H9A . . 120.1 ?
    N2 C10 C9 . . 121.20(15) ?
    N2 C10 C11 . . 114.77(14) ?
    C9 C10 C11 . . 124.03(16) ?
    N3 C11 C12 . . 121.80(15) ?
    N3 C11 C10 . . 114.47(15) ?
    C12 C11 C10 . . 123.73(15) ?
    C11 C12 C13 . . 119.10(17) ?
    C11 C12 H12A . . 120.4 ?
    C13 C12 H12A . . 120.4 ?
    C14 C13 C12 . . 119.22(18) ?
    C14 C13 H13A . . 120.4 ?
    C12 C13 H13A . . 120.4 ?
    C13 C14 C15 . . 118.50(17) ?
    C13 C14 H14A . . 120.7 ?
    C15 C14 H14A . . 120.7 ?
    N3 C15 C14 . . 123.09(17) ?
    N3 C15 H15A . . 118.5 ?
    C14 C15 H15A . . 118.5 ?
    C17 C16 C21 . . 118.48(17) ?
    C17 C16 C8 . . 121.08(17) ?
    C21 C16 C8 . . 120.36(17) ?
    C16 C17 C18 . . 120.4(2) ?
    C16 C17 H17A . . 119.8 ?
    C18 C17 H17A . . 119.8 ?
    C19 C18 C17 . . 120.2(2) ?
    C19 C18 H18A . . 119.9 ?
    C17 C18 H18A . . 119.9 ?
    C20 C19 C18 . . 120.05(19) ?
    C20 C19 H19A . . 120.0 ?
    C18 C19 H19A . . 120.0 ?
    C19 C20 C21 . . 120.2(2) ?
    C19 C20 H20A . . 119.9 ?
    C21 C20 H20A . . 119.9 ?
    C20 C21 C16 . . 120.67(19) ?
    C20 C21 H21A . . 119.7 ?
    C16 C21 H21A . . 119.7 ?
loop_
    _geom_torsion_atom_site_label_1
    _geom_torsion_atom_site_label_2
    _geom_torsion_atom_site_label_3
    _geom_torsion_atom_site_label_4
    _geom_torsion_site_symmetry_1
    _geom_torsion_site_symmetry_2
    _geom_torsion_site_symmetry_3
    _geom_torsion_site_symmetry_4
    _geom_torsion
    _geom_torsion_publ_flag
    N2 Zn1 N1 C1 . . . . -179.81(17) ?
    N3 Zn1 N1 C1 . . . . 178.96(14) ?
    Cl1 Zn1 N1 C1 . . . . -61.95(16) ?
    Cl2 Zn1 N1 C1 . . . . 56.93(16) ?
    N2 Zn1 N1 C5 . . . . 6.05(12) ?
    N3 Zn1 N1 C5 . . . . 4.82(19) ?
    Cl1 Zn1 N1 C5 . . . . 123.91(12) ?
    Cl2 Zn1 N1 C5 . . . . -117.21(12) ?
    N3 Zn1 N2 C10 . . . . -6.33(12) ?
    N1 Zn1 N2 C10 . . . . 174.33(14) ?
    Cl1 Zn1 N2 C10 . . . . 82.81(13) ?
    Cl2 Zn1 N2 C10 . . . . -97.65(12) ?
    N3 Zn1 N2 C6 . . . . 178.74(14) ?
    N1 Zn1 N2 C6 . . . . -0.59(12) ?
    Cl1 Zn1 N2 C6 . . . . -92.12(12) ?
    Cl2 Zn1 N2 C6 . . . . 87.42(13) ?
    N2 Zn1 N3 C15 . . . . -177.69(16) ?
    N1 Zn1 N3 C15 . . . . -176.45(14) ?
    Cl1 Zn1 N3 C15 . . . . 63.93(15) ?
    Cl2 Zn1 N3 C15 . . . . -55.03(15) ?
    N2 Zn1 N3 C11 . . . . 5.53(12) ?
    N1 Zn1 N3 C11 . . . . 6.77(19) ?
    Cl1 Zn1 N3 C11 . . . . -112.85(12) ?
    Cl2 Zn1 N3 C11 . . . . 128.19(12) ?
    C5 N1 C1 C2 . . . . -0.4(3) ?
    Zn1 N1 C1 C2 . . . . -174.39(16) ?
    N1 C1 C2 C3 . . . . 3.1(3) ?
    C1 C2 C3 C4 . . . . -2.5(3) ?
    C2 C3 C4 C5 . . . . -0.7(3) ?
    C1 N1 C5 C4 . . . . -3.0(3) ?
    Zn1 N1 C5 C4 . . . . 171.47(14) ?
    C1 N1 C5 C6 . . . . 175.42(16) ?
    Zn1 N1 C5 C6 . . . . -10.07(19) ?
    C3 C4 C5 N1 . . . . 3.6(3) ?
    C3 C4 C5 C6 . . . . -174.71(18) ?
    C10 N2 C6 C7 . . . . -1.5(2) ?
    Zn1 N2 C6 C7 . . . . 173.40(12) ?
    C10 N2 C6 C5 . . . . -179.26(15) ?
    Zn1 N2 C6 C5 . . . . -4.35(19) ?
    N1 C5 C6 N2 . . . . 9.5(2) ?
    C4 C5 C6 N2 . . . . -172.12(17) ?
    N1 C5 C6 C7 . . . . -168.21(16) ?
    C4 C5 C6 C7 . . . . 10.2(3) ?
    N2 C6 C7 C8 . . . . -0.7(3) ?
    C5 C6 C7 C8 . . . . 176.87(16) ?
    C6 C7 C8 C9 . . . . 2.4(2) ?
    C6 C7 C8 C16 . . . . -175.30(15) ?
    C7 C8 C9 C10 . . . . -2.1(2) ?
    C16 C8 C9 C10 . . . . 175.64(15) ?
    C6 N2 C10 C9 . . . . 1.8(2) ?
    Zn1 N2 C10 C9 . . . . -173.10(12) ?
    C6 N2 C10 C11 . . . . -178.90(14) ?
    Zn1 N2 C10 C11 . . . . 6.16(19) ?
    C8 C9 C10 N2 . . . . 0.0(3) ?
    C8 C9 C10 C11 . . . . -179.19(15) ?
    C15 N3 C11 C12 . . . . -0.5(3) ?
    Zn1 N3 C11 C12 . . . . 176.50(13) ?
    C15 N3 C11 C10 . . . . 178.75(15) ?
    Zn1 N3 C11 C10 . . . . -4.23(18) ?
    N2 C10 C11 N3 . . . . -1.0(2) ?
    C9 C10 C11 N3 . . . . 178.25(16) ?
    N2 C10 C11 C12 . . . . 178.27(16) ?
    C9 C10 C11 C12 . . . . -2.5(3) ?
    N3 C11 C12 C13 . . . . 0.5(3) ?
    C10 C11 C12 C13 . . . . -178.71(17) ?
    C11 C12 C13 C14 . . . . 0.2(3) ?
    C12 C13 C14 C15 . . . . -0.7(3) ?
    C11 N3 C15 C14 . . . . -0.1(3) ?
    Zn1 N3 C15 C14 . . . . -176.81(15) ?
    C13 C14 C15 N3 . . . . 0.7(3) ?
    C7 C8 C16 C17 . . . . -157.38(18) ?
    C9 C8 C16 C17 . . . . 25.0(3) ?
    C7 C8 C16 C21 . . . . 26.0(2) ?
    C9 C8 C16 C21 . . . . -151.68(18) ?
    C21 C16 C17 C18 . . . . 2.6(3) ?
    C8 C16 C17 C18 . . . . -174.12(18) ?
    C16 C17 C18 C19 . . . . -1.2(3) ?
    C17 C18 C19 C20 . . . . -1.4(3) ?
    C18 C19 C20 C21 . . . . 2.4(3) ?
    C19 C20 C21 C16 . . . . -0.9(3) ?
    C17 C16 C21 C20 . . . . -1.6(3) ?
    C8 C16 C21 C20 . . . . 175.17(17) ?
loop_
    _geom_hbond_atom_site_label_D
    _geom_hbond_atom_site_label_H
    _geom_hbond_atom_site_label_A
    _geom_hbond_site_symmetry_A
    _geom_hbond_distance_DH
    _geom_hbond_distance_HA
    _geom_hbond_distance_DA
    _geom_hbond_angle_DHA
    C7 H7A Cl1 4_576 0.93 2.78 3.546(2) 140
    C12 H12A Cl2 3_767 0.93 2.83 3.583(2) 139
    C13 H13A Cl2 1_545 0.93 2.83 3.694(2) 155
data_global
_journal_date_recd_electronic     2012-01-09
_journal_date_accepted     2012-02-04
_journal_name_full     'Acta Crystallographica, Section E'
_journal_year     2012
_journal_volume     68
_journal_issue      3
_journal_page_first     m298
_journal_page_last     m299
_journal_paper_category     QM
_journal_paper_doi     10.1107/S1600536812004862
_journal_coeditor_code     WM2584
_publ_contact_author_name     'Dr. Zhen Ma'
_publ_contact_author_address
;
     Guangxi Key Laboratory of Petrochemical Resource
     Processing and Process Intensification Technology,
     School of Chemistry and Chemical Engineering,
     Guangxi University, Nanning, Guangxi 530004,
     People's Republic of China
;
_publ_contact_author_email     'mzmz2009@sohu.com'
_publ_contact_author_fax     '+86-771-3231552'
_publ_contact_author_phone     '+86-771-3231552'
_publ_section_title
;
Dichlorido(4'-phenyl-2,2':6',2''-terpyridyl)zinc
;
loop_
    _publ_author_name
    _publ_author_address
    'Zhen Ma'
;    Guangxi Key Laboratory of Petrochemical Resource
     Processing and Process Intensification Technology,
     School of Chemistry and Chemical Engineering,
     Guangxi University, Nanning, Guangxi 530004,
     People's Republic of China
;
    'Baohuan Liang'
;    Guangxi Key Laboratory of Petrochemical Resource
     Processing and Process Intensification Technology,
     School of Chemistry and Chemical Engineering,
     Guangxi University, Nanning, Guangxi 530004,
     People's Republic of China
;
    'Mei Yang'
;    Guangxi Key Laboratory of Petrochemical Resource
     Processing and Process Intensification Technology,
     School of Chemistry and Chemical Engineering,
     Guangxi University, Nanning, Guangxi 530004,
     People's Republic of China
;
    'Lingjun Lu'
;    Guangxi Key Laboratory of Petrochemical Resource
     Processing and Process Intensification Technology,
     School of Chemistry and Chemical Engineering,
     Guangxi University, Nanning, Guangxi 530004,
     People's Republic of China
;
