# Supplementary material for: Dichlorido(4′-phenyl-2,2′:6′,2′′-ter­pyridyl)zinc
Source: Acta Crystallogr Sect E Struct Rep Online. 2012 Feb 17;68(Pt 3):m298–9. doi: 10.1107/S1600536812004862 (PMC3297251; doi:10.1107/S1600536812004862)
Supplement: Supplementary file 2 [file e-68-0m298-Isup2.hkl]

# 
# h,k,l, Fc-squared, Fo-squared, sigma(Fo-squared) and status flag 
# 
data_I
_shelx_title ' m in P2(1)/n                New: P21/c' 
_shelx_refln_list_code          4 
_shelx_F_calc_maximum      269.29 
_exptl_crystal_F_000       904.00 
_reflns_d_resolution_high  0.7487 
 
loop_ 
 _symmetry_equiv_pos_as_xyz 
 'x, y, z' 
 '-x, y+1/2, -z+1/2' 
 '-x, -y, -z' 
 'x, -y-1/2, z-1/2' 
 
_cell_length_a    12.0728 
_cell_length_b     9.5640 
_cell_length_c    17.5822 
_cell_angle_alpha  90.000 
_cell_angle_beta  111.386 
_cell_angle_gamma  90.000 
 
_shelx_F_squared_multiplier     1.000 
 
loop_ 
 _refln_index_h 
 _refln_index_k 
 _refln_index_l 
 _refln_F_squared_calc 
 _refln_F_squared_meas 
 _refln_F_squared_sigma 
 _refln_observed_status 
   2   0   0    20034.81    20166.24    196.93 o 
   3   0   0    15660.05    16273.45    130.43 o 
   4   0   0     5014.54     5358.04     48.52 o 
   5   0   0      176.14      122.32      3.30 o 
   6   0   0    12146.48    11999.15    127.02 o 
   7   0   0     4470.69     4559.78     56.19 o 
   8   0   0     1993.98     2069.49     32.63 o 
   9   0   0      163.17      150.44      8.63 o 
  10   0   0     1274.34     1232.47     33.20 o 
  11   0   0     1195.07     1153.79     35.00 o 
  12   0   0      176.09      207.43     16.96 o 
  13   0   0        0.53       -2.71      7.39 o 
  14   0   0        0.96        4.33     11.55 o 
  15   0   0       24.29       40.41     13.71 o 
   1   1   0    17266.42    17210.24    169.19 o 
   2   1   0     5779.61     5822.50     43.29 o 
   3   1   0    11665.96    12258.40     87.25 o 
   4   1   0      470.47      458.54      4.71 o 
   5   1   0     2472.76     2348.88     18.26 o 
   6   1   0       22.81       23.11      1.41 o 
   7   1   0     4931.68     4767.33     35.13 o 
   8   1   0     3113.84     3177.49     26.79 o 
   9   1   0      431.00      423.14      7.57 o 
  10   1   0      625.15      639.65     12.46 o 
  11   1   0       17.99       14.25      4.75 o 
  12   1   0       81.03       75.98      6.09 o 
  13   1   0      106.40      117.38      8.44 o 
  14   1   0      101.43      101.61     10.21 o 
   0   2   0    14647.09    14257.44    198.21 o 
   1   2   0     2227.39     2201.37     19.15 o 
   2   2   0     2584.27     2586.77     18.06 o 
   3   2   0     1027.52      926.84      7.45 o 
   4   2   0      614.73      711.25      6.47 o 
   5   2   0     1154.22     1167.53     11.10 o 
   6   2   0     4139.86     4142.17     38.41 o 
   7   2   0     1610.67     1669.58     15.87 o 
   8   2   0     1177.42     1151.09     12.46 o 
   9   2   0     1017.79     1013.76     10.30 o 
  10   2   0       24.20       20.65      2.81 o 
  11   2   0      238.69      247.61     10.00 o 
  12   2   0      306.24      335.22     10.19 o 
  13   2   0       64.68       69.57      7.30 o 
  14   2   0       21.07       20.45      9.74 o 
   1   3   0     9615.46     9671.42     72.18 o 
   2   3   0     1384.83     1328.03     11.45 o 
   3   3   0      151.79      151.68      3.06 o 
   4   3   0     3947.84     4107.94     30.12 o 
   5   3   0     4967.33     4991.17     45.64 o 
   6   3   0        0.40       -2.58      2.58 o 
   7   3   0     1798.46     1690.91     18.83 o 
   8   3   0      293.54      294.83      6.14 o 
   9   3   0      164.00      156.82      4.82 o 
  10   3   0      476.25      469.10      8.83 o 
  11   3   0       44.82       40.96      4.47 o 
  12   3   0        2.58       -4.52      4.52 o 
  13   3   0       43.73       45.46     12.99 o 
  14   3   0        1.65        0.59      8.32 o 
   0   4   0     2394.74     2337.43     29.40 o 
   1   4   0     1041.65     1136.68     13.60 o 
   2   4   0     2319.88     2228.05     19.58 o 
   3   4   0     6786.03     6642.41     60.29 o 
   4   4   0     2455.33     2484.16     20.80 o 
   5   4   0        5.06        3.23      1.72 o 
   6   4   0       80.59       82.60      2.92 o 
   7   4   0      188.64      179.10      5.15 o 
   8   4   0     2101.88     2103.33     23.38 o 
   9   4   0     1720.62     1746.87     30.52 o 
  10   4   0       16.99       14.60      4.63 o 
  11   4   0      212.79      200.98      9.61 o 
  12   4   0       77.16       82.15      7.74 o 
  13   4   0       19.80       15.25      6.39 o 
  14   4   0       80.56      131.34     18.04 o 
   1   5   0       67.82      153.11      7.14 o 
   2   5   0     1608.83     1579.26     14.46 o 
   3   5   0        8.26        5.67      1.60 o 
   4   5   0     2226.64     2306.47     22.55 o 
   5   5   0     3221.95     3185.83     28.52 o 
   6   5   0        1.00        3.19      2.07 o 
   7   5   0      562.48      545.59     11.03 o 
   8   5   0      104.83       96.06      4.41 o 
   9   5   0       88.08       74.68      6.15 o 
  10   5   0      582.43      577.95     12.40 o 
  11   5   0      295.68      309.75      9.88 o 
  12   5   0       46.36       40.52      6.78 o 
  13   5   0       88.85       85.00      8.47 o 
   0   6   0      628.19      646.25     16.92 o 
   1   6   0      162.44      164.59      7.29 o 
   2   6   0      887.10      820.96     11.51 o 
   3   6   0     2149.94     2084.79     19.07 o 
   4   6   0     1684.87     1691.24     16.15 o 
   5   6   0      591.44      596.23      8.20 o 
   6   6   0      143.58      152.63      4.35 o 
   7   6   0      215.53      213.60      5.25 o 
   8   6   0      122.66      116.31      4.87 o 
   9   6   0       16.75       19.61      4.84 o 
  10   6   0      166.75      169.64     10.83 o 
  11   6   0        2.00        3.72      5.14 o 
  12   6   0       30.70       23.61      6.75 o 
  13   6   0       23.76       19.11      7.19 o 
   1   7   0      346.27      354.32      7.73 o 
   2   7   0      683.49      692.41     12.40 o 
   3   7   0       67.51       74.98      4.34 o 
   4   7   0      795.23      792.57      8.97 o 
   5   7   0       58.97       60.11      2.97 o 
   6   7   0       77.97       71.43      3.45 o 
   7   7   0      243.52      226.72      5.82 o 
   8   7   0      187.56      187.91      7.05 o 
   9   7   0       20.43       18.19      5.14 o 
  10   7   0       98.30       92.34      8.65 o 
  11   7   0        0.65       -5.11      5.11 o 
  12   7   0        5.68        8.93      6.12 o 
   0   8   0     1035.15     1033.33     41.86 o 
   1   8   0      632.09      626.38     10.51 o 
   2   8   0        0.84       -1.38      2.54 o 
   3   8   0      108.02       97.71      4.73 o 
   4   8   0      372.45      364.44      9.67 o 
   5   8   0      396.31      379.25      8.36 o 
   6   8   0      362.60      343.89      8.58 o 
   7   8   0       77.01       65.76      5.03 o 
   8   8   0       19.54        7.61      4.54 o 
   9   8   0       12.31       14.89      5.08 o 
  10   8   0       59.83       58.69      6.67 o 
  11   8   0       52.14       61.50      6.65 o 
   1   9   0       88.16       78.39      7.41 o 
   2   9   0      263.63      231.72      7.34 o 
   3   9   0       57.82       49.44      5.66 o 
   4   9   0       29.26       23.94      4.39 o 
   5   9   0       37.64       35.72      5.57 o 
   6   9   0      131.85      129.47      6.97 o 
   7   9   0        0.76       -0.42      5.23 o 
   8   9   0       47.01       42.81      6.98 o 
   9   9   0        0.26        8.16      6.56 o 
  10   9   0       12.88       11.99      6.69 o 
   0  10   0       10.33        3.61     10.46 o 
   1  10   0      143.77      134.84      6.99 o 
   2  10   0      700.19      634.28     12.22 o 
   3  10   0        0.16       -5.11      5.11 o 
   4  10   0       70.71       70.25      6.70 o 
   5  10   0      408.96      372.18     19.48 o 
   6  10   0       40.01       27.74     11.91 o 
   7  10   0       81.79       85.16      6.67 o 
   8  10   0       86.10       77.88      8.08 o 
   9  10   0       20.53       10.45      6.98 o 
   1  11   0       27.50       22.14      5.76 o 
   2  11   0        3.53       -5.26      5.26 o 
   3  11   0        0.08       -6.48      6.75 o 
   4  11   0       13.85        6.49      6.91 o 
   5  11   0        5.68        3.25      8.67 o 
   6  11   0       16.83       10.10      8.67 o 
   7  11   0       24.37       23.87      9.43 o 
   0  12   0       39.13       39.99      8.83 o 
   1  12   0        0.29        3.64      6.88 o 
   2  12   0       11.40       -3.27      7.07 o 
   3  12   0        1.41       -6.80      6.80 o 
   4  12   0        8.45       11.76      7.78 o 
   5  12   0        5.51        3.14      9.43 o 
 -15   1   1       24.56       27.42     12.27 o 
 -14   1   1        7.92        3.25      9.02 o 
 -13   1   1       10.31        5.13      5.28 o 
 -12   1   1       11.41       12.60      6.15 o 
 -11   1   1       16.56       11.95      4.47 o 
 -10   1   1       29.41       35.62      5.73 o 
  -9   1   1       81.65       81.02      3.59 o 
  -8   1   1      920.16      963.98     10.88 o 
  -7   1   1      118.29      103.12      2.71 o 
  -6   1   1      137.83      117.10      3.69 o 
  -5   1   1      449.99      472.04      4.64 o 
  -4   1   1        6.21        5.31      1.03 o 
  -3   1   1     7407.63     7636.37     54.55 o 
  -2   1   1     2334.91     2356.42     15.88 o 
  -1   1   1     1513.20     1501.21     16.63 o 
   0   1   1     4600.31     4049.01    124.61 o 
   1   1   1     2674.60     2661.13     21.51 o 
   2   1   1    10851.55    11426.10     75.21 o 
   3   1   1    14470.84    14998.83    103.08 o 
   4   1   1      149.79      166.07      2.45 o 
   5   1   1      101.88       96.26      2.81 o 
   6   1   1      745.95      748.96      6.49 o 
   7   1   1       30.06       24.56      2.18 o 
   8   1   1      263.65      255.60      3.83 o 
   9   1   1       90.43       96.68      4.43 o 
  10   1   1       81.44       80.28      5.35 o 
  11   1   1        3.03        1.65      4.50 o 
  12   1   1        2.45        0.30      6.67 o 
  13   1   1       31.66       23.79     11.19 o 
  14   1   1       10.64       10.23      8.41 o 
 -15   2   1        0.01       -1.74      8.66 o 
 -14   2   1       19.52        0.00     10.46 o 
 -13   2   1        0.11       -4.09      5.71 o 
 -12   2   1        0.92       -0.40      4.55 o 
 -11   2   1        1.76       -0.33      4.18 o 
 -10   2   1       26.34       25.11      2.72 o 
  -9   2   1       64.73       73.64      2.98 o 
  -8   2   1      706.06      682.79     10.35 o 
  -7   2   1      462.37      442.50      5.26 o 
  -6   2   1      237.27      240.79      4.59 o 
  -5   2   1       55.90       63.79      2.54 o 
  -4   2   1       14.92        7.24      1.16 o 
  -3   2   1     3124.15     3183.93     22.09 o 
  -2   2   1     4137.60     4283.71     29.38 o 
  -1   2   1     6068.12     6206.92     44.47 o 
   0   2   1      314.96      300.11      2.83 o 
   1   2   1     8461.93     8919.68     60.85 o 
   2   2   1     4509.76     4683.55     33.45 o 
   3   2   1     3438.61     3530.51     24.62 o 
   4   2   1     4291.76     4379.95     31.95 o 
   5   2   1     2387.61     2399.22     19.18 o 
   6   2   1      525.80      533.87      6.03 o 
   7   2   1      311.59      304.73      4.60 o 
   8   2   1      828.95      846.41     12.44 o 
   9   2   1      318.76      305.36      5.10 o 
  10   2   1      245.45      259.68      7.10 o 
  11   2   1       66.61       65.40      5.50 o 
  12   2   1       11.96        9.09      5.12 o 
  13   2   1        7.90        0.70      6.33 o 
  14   2   1        3.85       10.95     10.10 o 
 -14   3   1        2.53       13.71     12.27 o 
 -13   3   1        6.41        4.33     10.82 o 
 -12   3   1       31.65       26.72      4.71 o 
 -11   3   1      166.09      165.45      8.38 o 
 -10   3   1      365.78      362.42      8.96 o 
  -9   3   1     1481.97     1479.73     16.83 o 
  -8   3   1       18.34       17.69      3.09 o 
  -7   3   1       22.74       23.70      2.49 o 
  -6   3   1      355.98      327.49      7.10 o 
  -5   3   1     1177.66     1140.56     12.99 o 
  -4   3   1     1231.17     1205.95      9.27 o 
  -3   3   1     6810.84     6902.82     49.33 o 
  -2   3   1     4522.51     4649.96     36.97 o 
  -1   3   1      915.50      900.51      7.49 o 
   0   3   1      260.81      291.46      3.31 o 
   1   3   1     6224.74     6355.54     47.68 o 
   2   3   1      310.50      256.43      3.32 o 
   3   3   1       40.65       26.17      1.52 o 
   4   3   1        1.66       -0.17      1.54 o 
   5   3   1     1011.91     1020.42     10.29 o 
   6   3   1      406.10      365.11      7.31 o 
   7   3   1     1411.51     1349.40     15.50 o 
   8   3   1      398.67      405.65      6.47 o 
   9   3   1      231.57      231.04      5.58 o 
  10   3   1        1.53       -2.55      3.79 o 
  11   3   1        6.51       -0.38      3.99 o 
  12   3   1       52.32       58.86      5.04 o 
  13   3   1       21.66       10.64      7.98 o 
  14   3   1       13.72       21.73      9.02 o 
 -14   4   1        4.89       -7.94     12.99 o 
 -13   4   1       29.49       32.07      6.22 o 
 -12   4   1      126.08      107.72      8.28 o 
 -11   4   1      102.73       90.50     10.82 o 
 -10   4   1        3.74        6.61      4.27 o 
  -9   4   1      520.68      513.10     12.20 o 
  -8   4   1      647.44      673.70      9.89 o 
  -7   4   1       16.99       11.25      2.72 o 
  -6   4   1      386.50      381.00      7.10 o 
  -5   4   1       19.12       16.40      1.93 o 
  -4   4   1      809.20      840.58      8.17 o 
  -3   4   1      723.40      742.39      7.43 o 
  -2   4   1     6342.24     6327.75     50.08 o 
  -1   4   1     1395.89     1539.68     17.72 o 
   0   4   1      546.69      436.51      5.52 o 
   1   4   1     2686.18     2957.29     29.62 o 
   2   4   1     1049.56     1069.80     12.06 o 
   3   4   1     2596.09     2890.53     26.96 o 
   4   4   1     1294.26     1304.01     13.55 o 
   5   4   1      536.62      538.67      6.66 o 
   6   4   1      451.96      434.07      5.99 o 
   7   4   1      456.19      448.55      8.55 o 
   8   4   1      124.18      128.86      5.26 o 
   9   4   1      406.36      402.58      9.79 o 
  10   4   1        5.12        2.28      3.96 o 
  11   4   1       20.80       14.54      6.93 o 
  12   4   1       12.30       15.98      6.93 o 
  13   4   1       17.09       15.15     12.27 o 
 -14   5   1        3.09        2.58      7.32 o 
 -13   5   1       16.08       17.02      6.46 o 
 -12   5   1      138.30      128.42      7.96 o 
 -11   5   1      462.21      473.10     14.29 o 
 -10   5   1      254.10      273.45      8.81 o 
  -9   5   1     1485.27     1484.44     18.04 o 
  -8   5   1      153.01      155.17      5.42 o 
  -7   5   1     1737.12     1691.42     19.37 o 
  -6   5   1      100.79       99.29      3.75 o 
  -5   5   1       64.36       53.85      2.51 o 
  -4   5   1       15.79        6.51      2.40 o 
  -3   5   1      131.45       97.95      3.36 o 
  -2   5   1       29.84       33.13      2.34 o 
  -1   5   1    10837.29    10708.73    127.51 o 
   0   5   1     2725.87     2825.23     31.75 o 
   1   5   1     1912.60     1843.39     21.55 o 
   2   5   1      160.55      146.21      3.06 o 
   3   5   1      155.74      163.34      4.29 o 
   4   5   1      121.24      119.71      3.68 o 
   5   5   1     1509.06     1430.85     14.24 o 
   6   5   1      156.10      146.81      4.50 o 
   7   5   1      765.23      762.21     10.22 o 
   8   5   1       80.95       88.77      4.76 o 
   9   5   1       78.23       71.02      5.62 o 
  10   5   1        5.21        1.81      4.90 o 
  11   5   1      626.00      613.39     13.18 o 
  12   5   1       73.94       71.87      9.38 o 
  13   5   1      176.75      166.28      9.64 o 
 -13   6   1       37.76       26.61      6.88 o 
 -12   6   1        0.14       -5.47      6.17 o 
 -11   6   1      244.42      246.43      9.25 o 
 -10   6   1      379.65      403.13     10.62 o 
  -9   6   1      440.39      426.90      9.50 o 
  -8   6   1      874.49      891.13     12.98 o 
  -7   6   1      492.47      488.82      8.42 o 
  -6   6   1      545.92      531.40      7.61 o 
  -5   6   1      323.98      335.47      5.96 o 
  -4   6   1      777.70      760.93      8.59 o 
  -3   6   1        7.14        5.33      1.74 o 
  -2   6   1     2866.16     2748.07     34.69 o 
  -1   6   1      140.46      140.46      4.49 o 
   0   6   1     4860.00     4695.91     47.51 o 
   1   6   1     1362.58     1239.08     15.64 o 
   2   6   1      261.83      323.07      5.80 o 
   3   6   1       10.40        5.86      1.83 o 
   4   6   1       30.37       25.34      2.32 o 
   5   6   1        3.76        1.15      2.48 o 
   6   6   1      726.98      724.93      9.03 o 
   7   6   1     1523.73     1492.32     15.46 o 
   8   6   1       15.67       16.33      4.57 o 
   9   6   1       26.73       26.20      4.95 o 
  10   6   1        2.82        5.14      5.01 o 
  11   6   1      103.43       99.14      8.65 o 
  12   6   1       80.06       82.05     10.83 o 
 -12   7   1       54.07       61.03      7.85 o 
 -11   7   1      109.56      121.70      7.11 o 
 -10   7   1       24.85       22.82      5.30 o 
  -9   7   1      157.90      165.91      6.66 o 
  -8   7   1      306.35      312.50      8.36 o 
  -7   7   1     2606.19     2617.42     28.73 o 
  -6   7   1        5.79        5.36      2.90 o 
  -5   7   1       13.47        8.60      2.69 o 
  -4   7   1       89.72       81.26      2.76 o 
  -3   7   1      590.46      596.61      9.82 o 
  -2   7   1      127.32      122.15      5.43 o 
  -1   7   1     6716.19     6680.87     73.10 o 
   0   7   1     1293.20     1296.36     17.03 o 
   1   7   1      290.64      264.79      6.57 o 
   2   7   1      200.52      186.53      4.57 o 
   3   7   1        7.78        2.94      2.57 o 
   4   7   1      188.33      183.60      4.11 o 
   5   7   1      765.54      780.33     10.04 o 
   6   7   1      305.44      316.47      5.98 o 
   7   7   1       85.49       88.20      4.30 o 
   8   7   1      298.77      294.66     11.56 o 
   9   7   1        8.40        8.38      5.03 o 
  10   7   1       75.31       77.97      6.49 o 
  11   7   1        8.02       15.30      5.84 o 
  12   7   1       28.83       30.53      8.50 o 
 -11   8   1       53.63       50.38      6.38 o 
 -10   8   1      141.76      154.36     12.29 o 
  -9   8   1       56.32       59.53      5.24 o 
  -8   8   1      643.97      631.14     11.73 o 
  -7   8   1       34.90       42.56      4.69 o 
  -6   8   1      983.33     1012.28     14.81 o 
  -5   8   1     1054.75     1034.64     14.91 o 
  -4   8   1      694.20      680.63     13.21 o 
  -3   8   1       21.40       11.23      4.02 o 
  -2   8   1      687.19      722.30     11.93 o 
  -1   8   1        9.84        3.50      3.36 o 
   0   8   1     2552.41     2501.69     30.14 o 
   1   8   1     1428.26     1407.58     16.97 o 
   2   8   1       32.71       25.05      2.95 o 
   3   8   1       25.84       22.31      5.78 o 
   4   8   1      119.55      138.07      5.43 o 
   5   8   1       50.44       37.11      4.18 o 
   6   8   1     1378.40     1393.97     19.10 o 
   7   8   1      902.10      916.70     15.15 o 
   8   8   1       55.42       53.25      6.15 o 
   9   8   1       44.63       35.10      5.66 o 
  10   8   1       37.91       35.43      6.79 o 
  11   8   1       31.02       25.96      6.38 o 
 -10   9   1        9.87       26.74      6.98 o 
  -9   9   1      277.09      296.94     10.32 o 
  -8   9   1       22.07       18.75      5.27 o 
  -7   9   1      128.40      127.75     14.97 o 
  -6   9   1      401.66      432.12     11.47 o 
  -5   9   1        7.02       11.40      5.05 o 
  -4   9   1      741.49      749.57     14.71 o 
  -3   9   1      177.63      167.49      6.55 o 
  -2   9   1        3.52        2.64      4.03 o 
  -1   9   1     1019.47      994.72     15.00 o 
   0   9   1      823.83      744.57     14.07 o 
   1   9   1      140.79      139.36      5.29 o 
   2   9   1     1255.58     1198.76     25.54 o 
   3   9   1      291.76      315.60     11.86 o 
   4   9   1      219.25      200.08      8.35 o 
   5   9   1      357.05      349.74     10.33 o 
   6   9   1      108.31      103.82      6.35 o 
   7   9   1      261.28      266.19     12.12 o 
   8   9   1      316.74      343.75     18.31 o 
   9   9   1        1.06       -2.94      5.92 o 
  10   9   1       97.38      104.03      8.80 o 
  -9  10   1        0.79       -5.76      5.76 o 
  -8  10   1       18.93       16.23      6.21 o 
  -7  10   1       38.59       42.67      5.30 o 
  -6  10   1       99.80      122.05     10.68 o 
  -5  10   1      174.03      181.38     11.98 o 
  -4  10   1       47.07       38.63      6.00 o 
  -3  10   1      345.47      344.09      9.32 o 
  -2  10   1      934.82      925.10     19.51 o 
  -1  10   1       93.03       98.26      6.55 o 
   0  10   1      458.98      462.66     12.29 o 
   1  10   1      457.56      427.78      8.75 o 
   2  10   1       15.04       16.27      4.61 o 
   3  10   1      336.96      355.48     10.70 o 
   4  10   1      418.91      417.46     11.83 o 
   5  10   1      157.08      172.22     12.22 o 
   6  10   1      159.84      162.25     15.15 o 
   7  10   1       82.11       92.12      6.96 o 
   8  10   1      122.54      112.69     13.35 o 
   9  10   1      163.95      167.40      9.97 o 
  -7  11   1       32.84       22.26      9.94 o 
  -6  11   1       61.20       58.94     15.52 o 
  -5  11   1      129.93      161.27     12.49 o 
  -4  11   1      422.38      510.77     15.49 o 
  -3  11   1      268.84      262.88     10.33 o 
  -2  11   1        0.47        4.37      5.39 o 
  -1  11   1       94.25       90.48      6.12 o 
   0  11   1        8.84        8.82      4.63 o 
   1  11   1      252.95      255.49      9.79 o 
   2  11   1      297.86      337.48     14.09 o 
   3  11   1       97.76      128.81      9.04 o 
   4  11   1        4.36       -3.71      6.65 o 
   5  11   1      117.09       99.77     10.96 o 
   6  11   1        3.00        4.33     12.27 o 
   7  11   1       81.44      116.91     17.32 o 
  -5  12   1      113.70      125.16     12.95 o 
  -4  12   1       49.67       65.64     26.70 o 
  -3  12   1      128.95      147.37     13.35 o 
  -2  12   1      232.92      245.15     12.20 o 
  -1  12   1       16.21       10.37      6.98 o 
   0  12   1       22.35       15.04      7.11 o 
   1  12   1       22.90       17.61      7.61 o 
   2  12   1        1.90        0.13      7.17 o 
   3  12   1      253.24      276.89     12.90 o 
   4  12   1      175.65      209.28     19.48 o 
 -15   0   2        6.06        0.72     12.27 o 
 -14   0   2      321.54      335.68     36.08 o 
 -13   0   2      153.10      158.47     10.68 o 
 -12   0   2      234.80      220.78     12.22 o 
 -11   0   2       62.81       41.90      8.30 o 
 -10   0   2     1101.92     1107.66     24.48 o 
  -9   0   2       30.23       29.94      5.03 o 
  -8   0   2     3176.24     3122.92     81.19 o 
  -7   0   2       13.03       12.25      3.23 o 
  -6   0   2      727.83      877.79     13.41 o 
  -5   0   2     1524.75     1506.92     22.71 o 
  -4   0   2     3875.94     3742.82     40.03 o 
  -3   0   2      833.04      870.62     11.17 o 
  -2   0   2    12528.87    12763.00    126.26 o 
  -1   0   2    14830.78    14301.70    245.78 o 
   0   0   2     2219.10     1987.12     86.60 o 
   1   0   2    13094.91    13033.35    151.01 o 
   2   0   2    72515.97    69689.50    739.97 o 
   3   0   2      667.87      692.50      6.06 o 
   4   0   2      898.50      891.27      9.19 o 
   5   0   2     2669.60     2524.34     22.13 o 
   6   0   2     5143.30     5164.62     50.85 o 
   7   0   2     3867.55     3779.40     47.68 o 
   8   0   2      106.15      108.39      4.84 o 
   9   0   2       23.84       24.29      7.94 o 
  10   0   2      549.87      560.96     16.75 o 
  11   0   2       29.77       35.92      7.60 o 
  12   0   2      626.33      619.31     20.04 o 
  13   0   2      316.81      311.04     22.37 o 
  14   0   2        3.02        3.61     11.55 o 
 -15   1   2       29.30       35.10      9.14 o 
 -14   1   2        0.71       -3.49      5.96 o 
 -13   1   2        0.16       -4.77      4.77 o 
 -12   1   2      300.61      313.89      9.59 o 
 -11   1   2      716.73      743.23     14.48 o 
 -10   1   2       15.26       14.22      3.81 o 
  -9   1   2     1793.82     1761.34     30.29 o 
  -8   1   2      555.78      604.79      9.36 o 
  -7   1   2     2707.67     2689.54     21.11 o 
  -6   1   2     5883.40     5943.78     47.30 o 
  -5   1   2     1207.29     1119.58     10.35 o 
  -4   1   2     1046.82     1121.95     10.22 o 
  -3   1   2     7949.79     7807.14     64.10 o 
  -2   1   2     1038.21     1023.88      8.34 o 
  -1   1   2      493.40      607.13      5.80 o 
   0   1   2    26674.93    25893.09    301.73 o 
   1   1   2       30.81       26.76      0.87 o 
   2   1   2    14450.57    14773.68     97.40 o 
   3   1   2    11232.92    11286.27     69.04 o 
   4   1   2      221.74      239.41      2.89 o 
   5   1   2     7164.78     7102.31     51.62 o 
   6   1   2     2148.18     2025.58     15.85 o 
   7   1   2      128.40      132.74      3.10 o 
   8   1   2      661.61      655.28      6.91 o 
   9   1   2      205.89      208.58      7.43 o 
  10   1   2       13.06       13.64      4.37 o 
  11   1   2      318.56      331.58     10.15 o 
  12   1   2      291.99      330.75     18.08 o 
  13   1   2       22.67       11.55     10.82 o 
  14   1   2       97.41       93.72     10.96 o 
 -15   2   2        3.36       -0.09      8.12 o 
 -14   2   2       41.16       40.47      8.83 o 
 -13   2   2      122.44      115.62      6.81 o 
 -12   2   2       49.67       49.88      5.25 o 
 -11   2   2      488.36      508.73     11.17 o 
 -10   2   2     1295.68     1320.05     16.42 o 
  -9   2   2       19.80       20.63      2.35 o 
  -8   2   2     2889.45     2858.20     25.38 o 
  -7   2   2     1408.07     1405.63     14.31 o 
  -6   2   2       62.98       68.96      2.69 o 
  -5   2   2     2134.88     2116.27     18.95 o 
  -4   2   2     6916.52     7042.20     50.23 o 
  -3   2   2      170.50      195.29      2.36 o 
  -2   2   2    20950.49    20348.37    167.09 o 
  -1   2   2     5563.93     5650.32     40.51 o 
   0   2   2    16351.33    16644.45    110.47 o 
   1   2   2      315.83      383.34      3.45 o 
   2   2   2        8.95       10.60      1.03 o 
   3   2   2        2.93        3.03      1.10 o 
   4   2   2    10116.13     9970.67     68.91 o 
   5   2   2     1266.47     1167.25     10.33 o 
   6   2   2     3198.76     3253.02     26.13 o 
   7   2   2     2738.84     2752.17     21.53 o 
   8   2   2        9.78       11.60      2.18 o 
   9   2   2       77.77       79.50      3.42 o 
  10   2   2      161.23      157.65      5.19 o 
  11   2   2      151.86      158.58      7.65 o 
  12   2   2       31.97       31.77      6.46 o 
  13   2   2       71.18       71.96      9.14 o 
  14   2   2        2.86       -8.16      8.16 o 
 -15   3   2       69.63       98.15     16.60 o 
 -14   3   2       77.02       66.39     13.71 o 
 -13   3   2        3.16       -8.66     10.82 o 
 -12   3   2        3.41        2.30      6.87 o 
 -11   3   2      224.41      228.21      9.87 o 
 -10   3   2      325.53      314.93      7.95 o 
  -9   3   2     2666.66     2601.06     27.58 o 
  -8   3   2      398.84      377.19      7.27 o 
  -7   3   2     1102.98     1093.66     14.24 o 
  -6   3   2     1088.06     1161.67     14.20 o 
  -5   3   2      218.34      210.46      3.98 o 
  -4   3   2     1765.66     1769.24     14.28 o 
  -3   3   2    13949.01    14138.69    113.11 o 
  -2   3   2     4359.75     4438.10     39.94 o 
  -1   3   2     1431.64     1407.64     11.24 o 
   0   3   2     1024.98      936.25      8.11 o 
   1   3   2      429.81      425.24      4.25 o 
   2   3   2     6469.97     6532.95     51.63 o 
   3   3   2     4237.34     4192.38     33.80 o 
   4   3   2     6497.46     6598.07     64.63 o 
   5   3   2     1257.08     1196.27     12.76 o 
   6   3   2     2121.81     2116.79     17.60 o 
   7   3   2      772.98      753.79      8.37 o 
   8   3   2      736.12      714.66      8.82 o 
   9   3   2      330.05      333.57      6.35 o 
  10   3   2       28.35       25.39      4.33 o 
  11   3   2       74.45       65.53      5.16 o 
  12   3   2       61.24       62.91      7.11 o 
  13   3   2       44.64       45.50      8.83 o 
  14   3   2      123.33      132.92     11.92 o 
 -14   4   2       11.43        2.89     13.71 o 
 -13   4   2      183.31      181.68     21.29 o 
 -12   4   2        0.12       -4.15      5.87 o 
 -11   4   2       23.91       27.23      6.76 o 
 -10   4   2      783.64      826.81     12.98 o 
  -9   4   2      523.50      517.23      9.52 o 
  -8   4   2      455.42      446.50      8.55 o 
  -7   4   2     1425.21     1472.22     16.82 o 
  -6   4   2        0.42        2.01      2.11 o 
  -5   4   2     2593.50     2497.73     26.03 o 
  -4   4   2     1656.38     1592.21     15.78 o 
  -3   4   2        7.19        6.68      1.65 o 
  -2   4   2    14353.43    14570.13    113.60 o 
  -1   4   2     2709.66     2785.61     22.69 o 
   0   4   2     5227.86     5579.89     60.37 o 
   1   4   2     1260.95     1127.06      9.70 o 
   2   4   2      666.15      607.19      6.62 o 
   3   4   2     1147.99     1327.62     13.69 o 
   4   4   2     1315.53     1289.64     12.71 o 
   5   4   2     1799.55     1775.90     19.30 o 
   6   4   2      238.02      230.25      4.83 o 
   7   4   2     1871.84     1887.82     18.00 o 
   8   4   2       90.73       86.70      3.53 o 
   9   4   2      146.62      150.00      6.45 o 
  10   4   2      142.70      138.87      5.25 o 
  11   4   2      156.25      135.80      8.01 o 
  12   4   2       25.09       12.68      6.93 o 
  13   4   2      179.92      224.40     11.04 o 
 -14   5   2       13.82       14.78      7.94 o 
 -13   5   2       45.80       52.52      6.98 o 
 -12   5   2       51.43       35.69     13.86 o 
 -11   5   2      208.67      200.31      8.33 o 
 -10   5   2      551.46      570.45     10.75 o 
  -9   5   2     1243.03     1259.95     17.53 o 
  -8   5   2     1198.94     1156.13     14.44 o 
  -7   5   2        1.23       -2.58      2.58 o 
  -6   5   2       28.65       30.40      2.72 o 
  -5   5   2       15.51       14.94      3.14 o 
  -4   5   2     2518.29     2505.71     26.03 o 
  -3   5   2     9364.71     9373.27     78.58 o 
  -2   5   2     2002.41     1906.23     18.19 o 
  -1   5   2      806.34      902.96     11.79 o 
   0   5   2       48.19       40.24      3.23 o 
   1   5   2     3699.00     4048.81     40.93 o 
   2   5   2     3627.40     3629.61     29.67 o 
   3   5   2     2190.57     2022.32     18.58 o 
   4   5   2     1678.82     1633.97     16.82 o 
   5   5   2      186.84      180.40      4.19 o 
   6   5   2      110.07      114.21      4.00 o 
   7   5   2       66.43       63.50      3.37 o 
   8   5   2     1082.39     1128.03     16.24 o 
   9   5   2      187.20      187.29     11.15 o 
  10   5   2        0.27       -4.59      4.59 o 
  11   5   2        9.33        8.18      5.91 o 
  12   5   2       68.81       73.46      7.53 o 
  13   5   2        2.69       13.99      6.56 o 
 -13   6   2       43.87       46.50      7.30 o 
 -12   6   2        2.51       -3.28      6.22 o 
 -11   6   2       93.13      107.38      5.98 o 
 -10   6   2      291.39      299.18     13.68 o 
  -9   6   2      420.89      400.22      9.21 o 
  -8   6   2      406.74      385.50      7.84 o 
  -7   6   2        3.27       -3.23      3.23 o 
  -6   6   2      132.18      124.23      6.09 o 
  -5   6   2      707.12      715.88     10.88 o 
  -4   6   2     1596.18     1592.98     15.36 o 
  -3   6   2      287.07      309.65      4.61 o 
  -2   6   2     2103.25     2179.06     28.30 o 
  -1   6   2      408.86      374.97      6.49 o 
   0   6   2        3.09       -3.28      3.65 o 
   1   6   2      324.55      292.58      5.31 o 
   2   6   2      219.35      241.77      4.29 o 
   3   6   2      305.16      308.83      4.37 o 
   4   6   2      525.91      506.24      7.11 o 
   5   6   2      585.16      575.71      7.77 o 
   6   6   2       31.52       32.94      3.12 o 
   7   6   2      710.47      679.61      9.41 o 
   8   6   2       13.39        7.94      4.41 o 
   9   6   2       85.87       79.43      5.93 o 
  10   6   2       82.41       84.52      6.38 o 
  11   6   2        7.36        8.22      5.48 o 
  12   6   2       16.21       24.95     13.03 o 
 -12   7   2       24.92       29.89      6.58 o 
 -11   7   2        0.62       -2.12      4.83 o 
 -10   7   2        3.91        1.20      4.50 o 
  -9   7   2       40.96       38.37      4.76 o 
  -8   7   2      122.58      113.39      5.59 o 
  -7   7   2       18.38       11.57      3.64 o 
  -6   7   2      444.81      441.84      8.07 o 
  -5   7   2      181.04      159.89      5.98 o 
  -4   7   2       21.21       18.86      2.19 o 
  -3   7   2      545.04      521.29      9.06 o 
  -2   7   2      245.03      217.88      8.05 o 
  -1   7   2      141.24      123.26      5.31 o 
   0   7   2      985.78     1039.46     14.43 o 
   1   7   2      161.37      188.78      4.96 o 
   2   7   2      466.42      455.57      7.22 o 
   3   7   2      434.29      431.77      7.30 o 
   4   7   2       20.30       17.30      2.11 o 
   5   7   2      309.05      292.74      5.40 o 
   6   7   2      154.29      138.27      4.78 o 
   7   7   2        2.15        2.59      3.27 o 
   8   7   2       80.14       76.99      5.73 o 
   9   7   2      192.77      195.87     10.40 o 
  10   7   2        0.03       -5.00      5.00 o 
  11   7   2       16.24        7.92      5.95 o 
 -12   8   2       27.84       23.27      6.49 o 
 -11   8   2        8.96        4.14      5.66 o 
 -10   8   2       45.29       49.55      5.44 o 
  -9   8   2        0.07       -4.43      4.43 o 
  -8   8   2        0.87       -4.15      4.15 o 
  -7   8   2      396.98      382.47      8.99 o 
  -6   8   2      257.96      233.03      9.34 o 
  -5   8   2       21.31       13.20      6.68 o 
  -4   8   2        1.08       -2.38      2.38 o 
  -3   8   2        1.93       -0.39      3.87 o 
  -2   8   2        1.50       -2.84      3.14 o 
  -1   8   2      709.44      708.23     11.29 o 
   0   8   2        2.26       -3.36      3.36 o 
   1   8   2      547.36      547.87      8.83 o 
   2   8   2      389.84      362.32      6.94 o 
   3   8   2      101.07      109.29      5.00 o 
   4   8   2      192.35      154.40      5.87 o 
   5   8   2        5.43       -1.68      3.74 o 
   6   8   2        9.10        5.13      4.42 o 
   7   8   2      106.50       92.53      8.03 o 
   8   8   2      237.61      235.60      9.01 o 
   9   8   2        8.17        9.61      5.19 o 
  10   8   2       33.35       44.09      6.25 o 
  11   8   2        5.81       15.96      6.31 o 
 -11   9   2       13.53       12.99      7.30 o 
 -10   9   2        0.02        1.01      5.76 o 
  -9   9   2       17.81       16.57      5.67 o 
  -8   9   2       71.63       60.88      6.14 o 
  -7   9   2       10.75       13.16      5.33 o 
  -6   9   2       22.32       21.06      7.35 o 
  -5   9   2        0.74       -6.63      6.63 o 
  -4   9   2        0.23       -4.24      5.38 o 
  -3   9   2        3.32       -4.50      4.50 o 
  -2   9   2       54.40       48.82      5.48 o 
  -1   9   2       45.14       33.82      5.21 o 
   0   9   2      748.76      739.47     11.22 o 
   1   9   2      475.00      473.78      8.79 o 
   2   9   2        7.84       -1.75      3.33 o 
   3   9   2        0.16       -3.78      3.78 o 
   4   9   2       37.94       57.56      5.85 o 
   5   9   2       42.21       43.58      6.56 o 
   6   9   2       13.32       14.90      8.66 o 
   7   9   2       47.84       54.30      7.74 o 
   8   9   2        0.14        0.05      6.00 o 
   9   9   2        4.81       12.25      6.46 o 
  10   9   2       76.99       93.98      8.69 o 
  -9  10   2        3.77        3.48      5.82 o 
  -8  10   2        8.99       -0.73      5.93 o 
  -7  10   2       76.01       65.01      5.94 o 
  -6  10   2       34.52       32.37      8.92 o 
  -5  10   2      109.05       91.19     10.45 o 
  -4  10   2        0.01       -5.37      5.37 o 
  -3  10   2       20.69       19.07      5.23 o 
  -2  10   2        8.89        2.38      4.50 o 
  -1  10   2       15.11        2.71      5.03 o 
   0  10   2        0.05       -4.13      4.13 o 
   1  10   2       41.06       33.49      4.79 o 
   2  10   2       17.17       18.91      5.39 o 
   3  10   2      167.56      165.68      8.29 o 
   4  10   2       39.46       27.24      8.12 o 
   5  10   2       26.30       31.03     12.99 o 
   6  10   2        2.54        8.66     11.55 o 
   7  10   2        4.85        5.14      4.67 o 
   8  10   2       25.73       25.53      9.02 o 
  -8  11   2       30.42       36.80     13.71 o 
  -7  11   2       17.47       15.52     10.21 o 
  -6  11   2       54.43       81.23     10.45 o 
  -5  11   2       15.66       27.77      8.92 o 
  -4  11   2       11.88        9.22      8.92 o 
  -3  11   2       18.83       29.61      9.14 o 
  -2  11   2       33.53       43.48      6.91 o 
  -1  11   2       53.22       60.92      6.35 o 
   0  11   2        2.98        2.60      5.28 o 
   1  11   2        0.51       -4.65      4.65 o 
   2  11   2        0.81       -0.65      6.33 o 
   3  11   2        5.25        8.08      7.90 o 
   4  11   2       23.75       20.83     18.40 o 
   5  11   2        0.01        6.49     11.55 o 
   6  11   2        7.99        0.00     12.27 o 
   7  11   2       16.50       31.75     15.15 o 
  -5  12   2       16.32        5.39     20.93 o 
  -4  12   2        4.33       -4.29      8.63 o 
  -3  12   2        1.27        4.31      8.92 o 
  -2  12   2       85.36       82.78     10.68 o 
  -1  12   2        7.70       13.46     10.46 o 
   0  12   2       25.85       20.10      8.66 o 
   1  12   2        0.17       -1.44      7.65 o 
   2  12   2        0.16        6.54      8.63 o 
   3  12   2        1.09       -7.98     13.35 o 
   4  12   2       12.30        2.16     12.99 o 
 -15   1   3        1.17       -6.89      8.41 o 
 -14   1   3        0.43       -3.59      5.68 o 
 -13   1   3       53.81       41.09      5.48 o 
 -12   1   3       37.73       41.78      4.99 o 
 -11   1   3       26.52       25.29      4.39 o 
 -10   1   3       90.11       95.96      8.54 o 
  -9   1   3        0.29       -3.67      3.67 o 
  -8   1   3      658.99      678.69      9.65 o 
  -7   1   3       13.10       15.15      1.76 o 
  -6   1   3      545.40      559.78      5.23 o 
  -5   1   3       87.15       98.99      2.91 o 
  -4   1   3       71.06       64.86      2.05 o 
  -3   1   3     1919.49     1993.30     17.33 o 
  -2   1   3     1683.70     1781.58     20.61 o 
  -1   1   3     2283.55     2359.73     17.38 o 
   0   1   3      338.16      335.50      2.52 o 
   1   1   3     7192.14     7680.79     45.77 o 
   2   1   3    28996.87    30371.49    175.56 o 
   3   1   3      628.76      737.97      5.55 o 
   4   1   3     8330.80     8910.76     61.47 o 
   5   1   3      405.00      441.17      6.57 o 
   6   1   3      267.24      275.76      6.87 o 
   7   1   3      613.57      595.78      7.29 o 
   8   1   3      303.74      288.99      4.66 o 
   9   1   3        8.61        2.88      3.32 o 
  10   1   3      172.20      169.07      7.73 o 
  11   1   3        3.27        7.94      5.14 o 
  12   1   3       18.23       16.87      8.12 o 
  13   1   3        0.14        8.27      8.41 o 
  14   1   3       27.92       17.13      9.66 o 
 -15   2   3        5.64       -2.10      8.12 o 
 -14   2   3        0.37       -7.28      7.28 o 
 -13   2   3       47.81       39.37      6.56 o 
 -12   2   3        3.25       -4.24      4.24 o 
 -11   2   3      285.33      300.86      9.76 o 
 -10   2   3      659.15      633.92     10.77 o 
  -9   2   3      150.60      147.99      3.49 o 
  -8   2   3      338.17      323.27      5.38 o 
  -7   2   3     1501.11     1557.38     15.56 o 
  -6   2   3      105.77      130.80      5.62 o 
  -5   2   3        0.78        0.11      1.49 o 
  -4   2   3     5131.05     5238.47     65.60 o 
  -3   2   3     2619.31     2625.28     24.25 o 
  -2   2   3      123.99      118.86      2.35 o 
  -1   2   3     2098.34     2353.12     25.04 o 
   0   2   3      431.76      465.63      3.36 o 
   1   2   3     2346.16     2485.99     18.31 o 
   2   2   3     3485.00     3507.61     25.64 o 
   3   2   3     1310.15     1302.79     10.48 o 
   4   2   3      225.50      242.86      3.54 o 
   5   2   3     3277.88     3414.13     28.70 o 
   6   2   3      141.81      140.52      3.89 o 
   7   2   3     1368.21     1357.02     13.08 o 
   8   2   3       48.89       52.75      2.68 o 
   9   2   3       66.50       55.01      3.61 o 
  10   2   3       56.74       47.39      4.13 o 
  11   2   3       14.53        2.09      5.68 o 
  12   2   3        2.07        2.94      7.39 o 
  13   2   3       17.55       18.58      8.83 o 
 -15   3   3       16.04       11.55     12.99 o 
 -14   3   3        4.04       14.43     12.27 o 
 -13   3   3       16.89        5.05     11.55 o 
 -12   3   3        6.45       13.71     10.10 o 
 -11   3   3      286.67      263.68      8.78 o 
 -10   3   3       47.91       55.23      4.24 o 
  -9   3   3     1036.60     1026.48     12.72 o 
  -8   3   3      289.43      286.90      6.24 o 
  -7   3   3       81.66       99.71      3.98 o 
  -6   3   3       16.49       18.93      2.56 o 
  -5   3   3        9.56       11.08      2.27 o 
  -4   3   3     1398.99     1513.56     12.37 o 
  -3   3   3     7830.13     7835.44     65.62 o 
  -2   3   3     5419.21     5474.88     57.85 o 
  -1   3   3      336.56      334.73      3.64 o 
   0   3   3      371.14      371.95      3.88 o 
   1   3   3     2214.61     2304.04     18.90 o 
   2   3   3        0.52        4.73      2.77 o 
   3   3   3     3184.12     3157.25     24.68 o 
   4   3   3     2604.62     2520.38     21.32 o 
   5   3   3      146.90      149.73      3.13 o 
   6   3   3     1165.36     1246.06     11.79 o 
   7   3   3       38.72       41.96      2.24 o 
   8   3   3      291.24      280.85      5.47 o 
   9   3   3      297.61      297.09      7.82 o 
  10   3   3      123.96      130.16      7.40 o 
  11   3   3        2.43       -4.59      4.86 o 
  12   3   3        0.63       -1.99      4.18 o 
  13   3   3        9.71        8.36      8.63 o 
 -14   4   3        6.78       10.82     13.71 o 
 -13   4   3        0.81       -5.43      5.66 o 
 -12   4   3       22.72       25.31      7.94 o 
 -11   4   3       28.99       28.42      5.49 o 
 -10   4   3      240.57      247.79      7.00 o 
  -9   4   3      221.12      213.82      8.36 o 
  -8   4   3      681.13      663.75     10.57 o 
  -7   4   3      590.20      589.35      9.54 o 
  -6   4   3      549.91      577.48      8.00 o 
  -5   4   3       64.35       66.42      2.79 o 
  -4   4   3     3315.04     3273.45     32.99 o 
  -3   4   3     1244.18     1263.81     13.87 o 
  -2   4   3      960.34      907.82     10.23 o 
  -1   4   3      994.11      959.59      9.66 o 
   0   4   3     1637.76     1736.38     19.79 o 
   1   4   3       79.78      125.95      2.14 o 
   2   4   3      331.31      248.89      3.40 o 
   3   4   3     6353.40     6869.47     67.66 o 
   4   4   3      521.49      466.15      7.01 o 
   5   4   3     1877.47     1864.87     16.45 o 
   6   4   3      196.90      190.50      3.65 o 
   7   4   3      521.96      518.94      6.43 o 
   8   4   3       35.03       40.56      3.00 o 
   9   4   3        0.05       -4.33      4.79 o 
  10   4   3        3.90        1.31      3.73 o 
  11   4   3       44.77       38.02      6.04 o 
  12   4   3        0.33       -1.64      5.37 o 
  13   4   3       72.55       90.85     10.06 o 
 -14   5   3       11.51       22.05      7.32 o 
 -13   5   3       33.57       29.24      6.42 o 
 -12   5   3        5.93        6.44      5.74 o 
 -11   5   3      615.95      626.38     17.03 o 
 -10   5   3      152.55      143.44      6.19 o 
  -9   5   3      202.13      183.85      6.93 o 
  -8   5   3        7.37       -1.92      3.35 o 
  -7   5   3       20.30       15.39      3.32 o 
  -6   5   3       85.02       96.27      3.65 o 
  -5   5   3     2631.34     2542.55     26.67 o 
  -4   5   3      538.38      531.20      8.49 o 
  -3   5   3     5283.00     5372.60     52.90 o 
  -2   5   3      894.88      818.42     10.19 o 
  -1   5   3     3020.55     3121.74     34.63 o 
   0   5   3      793.61      689.45      9.58 o 
   1   5   3     3640.92     3898.09     43.10 o 
   2   5   3      760.30      779.16      7.15 o 
   3   5   3      910.09      880.40      9.12 o 
   4   5   3      358.30      322.29      5.88 o 
   5   5   3      693.71      685.15      8.97 o 
   6   5   3     1037.04     1034.54     11.76 o 
   7   5   3       13.09       14.86      2.23 o 
   8   5   3       35.81       24.72      4.82 o 
   9   5   3        1.49       -3.97      3.97 o 
  10   5   3       70.45       79.65      6.20 o 
  11   5   3       14.00       13.10      6.22 o 
  12   5   3       62.27       79.95     13.23 o 
 -13   6   3      113.82      122.95     12.01 o 
 -12   6   3      112.98      124.44      7.03 o 
 -11   6   3       82.84       78.11      5.64 o 
 -10   6   3      120.17      116.43      5.86 o 
  -9   6   3      307.30      297.85      8.30 o 
  -8   6   3      186.17      202.87      6.10 o 
  -7   6   3     3216.77     3167.79     33.47 o 
  -6   6   3      563.92      571.06      8.67 o 
  -5   6   3       20.58       20.13      3.16 o 
  -4   6   3      407.54      404.62      6.67 o 
  -3   6   3        6.85        3.20      2.03 o 
  -2   6   3     2930.53     2787.34     35.23 o 
  -1   6   3     3247.71     3218.92     36.52 o 
   0   6   3      533.36      523.06      8.29 o 
   1   6   3      525.91      611.26      8.46 o 
   2   6   3      718.17      734.04      8.81 o 
   3   6   3       21.39       11.40      1.70 o 
   4   6   3     1761.57     1775.34     16.86 o 
   5   6   3     1825.20     1773.43     18.79 o 
   6   6   3       11.42       12.52      2.99 o 
   7   6   3       52.70       44.61      3.66 o 
   8   6   3       21.34       14.28      4.09 o 
   9   6   3        2.73       -0.37      7.19 o 
  10   6   3       37.47       46.33      5.84 o 
  11   6   3       97.00      106.61      7.29 o 
  12   6   3        6.53        5.04      6.75 o 
 -13   7   3       29.06        9.45      7.17 o 
 -12   7   3       28.38       31.18      5.53 o 
 -11   7   3      264.90      290.63      8.96 o 
 -10   7   3       26.02       18.30      4.69 o 
  -9   7   3      308.28      318.23      8.82 o 
  -8   7   3      448.82      427.83      9.38 o 
  -7   7   3       40.43       35.58      3.75 o 
  -6   7   3     1543.33     1504.59     19.26 o 
  -5   7   3     1614.73     1613.22     18.40 o 
  -4   7   3       42.77       35.75      2.63 o 
  -3   7   3      684.19      640.45     10.43 o 
  -2   7   3     1919.12     1943.64     30.81 o 
  -1   7   3      322.63      310.00      8.33 o 
   0   7   3     2261.40     2219.22     26.53 o 
   1   7   3      743.70      724.52     10.07 o 
   2   7   3       84.66       89.39      4.14 o 
   3   7   3      236.65      238.06      7.30 o 
   4   7   3       87.17       89.35      3.36 o 
   5   7   3      896.79      876.19     11.90 o 
   6   7   3      767.26      779.48     15.02 o 
   7   7   3      113.15      114.71      5.49 o 
   8   7   3        2.60       -3.33      4.63 o 
   9   7   3       19.65       10.19      5.14 o 
  10   7   3       41.22       40.51      6.00 o 
  11   7   3      102.50      107.32      7.47 o 
 -12   8   3       94.84      107.92      7.56 o 
 -11   8   3        1.66       -4.97      4.97 o 
 -10   8   3       64.74       58.41      5.59 o 
  -9   8   3       12.36        4.58      4.49 o 
  -8   8   3       91.07       77.34      5.33 o 
  -7   8   3      484.40      498.96     10.01 o 
  -6   8   3     1957.65     1928.86     31.75 o 
  -5   8   3      195.04      195.66     15.12 o 
  -4   8   3     1581.20     1531.78     26.95 o 
  -3   8   3        2.77        5.89      6.06 o 
  -2   8   3      923.24      886.53     14.53 o 
  -1   8   3      565.70      555.79     11.18 o 
   0   8   3      210.14      204.87      5.96 o 
   1   8   3       78.17       83.55      5.08 o 
   2   8   3      697.64      711.87     10.39 o 
   3   8   3      167.31      169.31      6.53 o 
   4   8   3     1068.75     1050.97     25.63 o 
   5   8   3     1307.05     1314.67     20.16 o 
   6   8   3        2.59        5.87      4.27 o 
   7   8   3      262.25      240.20     10.36 o 
   8   8   3       18.57       25.14      6.56 o 
   9   8   3        2.65       -1.03      4.94 o 
  10   8   3        3.43        7.08      5.91 o 
 -11   9   3      137.02      153.61      8.60 o 
 -10   9   3        9.10       13.63      5.85 o 
  -9   9   3       61.24       58.93      6.56 o 
  -8   9   3       20.61       19.12      5.18 o 
  -7   9   3       11.19        5.60      5.33 o 
  -6   9   3        5.40       -4.75      5.20 o 
  -5   9   3      253.78      209.28     18.04 o 
  -4   9   3      278.33      247.82     12.49 o 
  -3   9   3     1510.01     1460.05     32.40 o 
  -2   9   3      872.69      889.81     33.20 o 
  -1   9   3      339.51      305.92     11.04 o 
   0   9   3       78.03       83.14      4.45 o 
   1   9   3      245.50      238.40      6.38 o 
   2   9   3      163.56      149.37      6.20 o 
   3   9   3      534.35      564.91     14.54 o 
   4   9   3      833.68      800.94     17.96 o 
   5   9   3       43.79       51.57      7.45 o 
   6   9   3      455.72      467.57     13.87 o 
   7   9   3       13.34       13.26      6.54 o 
   8   9   3       18.17        4.39      6.14 o 
   9   9   3      117.08      152.12     11.19 o 
  -9  10   3       71.21       79.05      6.83 o 
  -8  10   3       12.11        7.37      5.84 o 
  -7  10   3       29.39       33.26      5.40 o 
  -6  10   3       15.47        7.96      8.12 o 
  -5  10   3      198.93      194.98     13.00 o 
  -4  10   3      940.18      948.24     25.50 o 
  -3  10   3      159.56      189.24      9.85 o 
  -2  10   3      132.70      125.16      9.94 o 
  -1  10   3      314.49      320.60     13.73 o 
   0  10   3       26.06       17.06      4.25 o 
   1  10   3       66.57       86.43      5.99 o 
   2  10   3      561.32      564.24     23.50 o 
   3  10   3      318.44      315.68     11.83 o 
   4  10   3      131.92      148.14     15.88 o 
   5  10   3      230.95      269.18     20.93 o 
   6  10   3        0.09      -10.82     10.82 o 
   7  10   3       34.90       37.53     13.71 o 
   8  10   3       60.73       71.99     19.48 o 
  -8  11   3       43.69       42.24     10.45 o 
  -7  11   3       22.06       21.65      9.70 o 
  -6  11   3       23.48        5.84      8.83 o 
  -5  11   3      173.69      152.90     12.49 o 
  -4  11   3        0.31        6.19     10.10 o 
  -3  11   3      334.32      361.41     21.65 o 
  -2  11   3      462.00      521.51     15.11 o 
  -1  11   3       37.21       65.79      9.43 o 
   0  11   3      263.93      261.48     11.01 o 
   1  11   3       42.94       50.53      6.84 o 
   2  11   3      176.67      196.84     12.49 o 
   3  11   3      456.87      490.45     18.11 o 
   4  11   3      117.60      121.96     15.15 o 
   5  11   3        6.93        3.61     12.27 o 
   6  11   3       65.60       75.05     15.15 o 
  -5  12   3        5.53       -3.73     15.15 o 
  -4  12   3      139.75      125.35     34.64 o 
  -3  12   3      229.91      224.90     14.48 o 
  -2  12   3        9.79        3.97      9.14 o 
  -1  12   3       44.45       50.52     15.15 o 
   0  12   3        7.73        3.85      8.13 o 
   1  12   3      109.83      136.51     11.41 o 
   2  12   3      134.20      150.38     11.70 o 
   3  12   3       41.17       41.00      9.94 o 
 -15   0   4       34.50       32.47     12.27 o 
 -14   0   4        5.96       -0.72      7.14 o 
 -13   0   4       63.17       62.16      8.63 o 
 -12   0   4     1503.06     1591.20     34.18 o 
 -11   0   4      682.89      706.84     23.45 o 
 -10   0   4       42.29       34.36      5.34 o 
  -9   0   4       51.92       47.63      3.36 o 
  -8   0   4      869.39      834.45     19.12 o 
  -7   0   4     4988.83     4992.31     85.05 o 
  -6   0   4    10382.48    10354.14    173.97 o 
  -5   0   4     2106.57     1983.18     28.14 o 
  -4   0   4      783.98      766.59     10.18 o 
  -3   0   4     2937.93     2790.37     25.72 o 
  -2   0   4    25407.09    25036.01    244.28 o 
  -1   0   4     7576.55     7639.54     77.36 o 
   0   0   4    22432.75    21441.60    380.01 o 
   1   0   4    38034.27    37555.07    313.58 o 
   2   0   4      843.70     1020.59     12.10 o 
   3   0   4     1031.93      996.41     10.46 o 
   4   0   4     1533.03     1364.86     13.01 o 
   5   0   4     6628.90     6348.61     57.83 o 
   6   0   4     1113.22     1105.21     13.72 o 
   7   0   4      148.95      154.00      4.72 o 
   8   0   4       96.94      102.31      7.80 o 
   9   0   4       48.04       49.08      7.14 o 
  10   0   4       38.12       48.54     10.10 o 
  11   0   4      859.90      980.32     26.19 o 
  12   0   4      334.33      357.22     22.37 o 
  13   0   4       20.59       13.71     12.99 o 
 -15   1   4        0.02        7.87      7.90 o 
 -14   1   4      239.63      266.96     13.43 o 
 -13   1   4      479.75      484.77     11.87 o 
 -12   1   4        0.76       -3.68      4.41 o 
 -11   1   4      722.95      723.56     13.24 o 
 -10   1   4      139.74      142.71      5.71 o 
  -9   1   4      410.56      415.83      7.49 o 
  -8   1   4     2070.72     2073.03     21.54 o 
  -7   1   4     2581.76     2470.19     19.20 o 
  -6   1   4     1361.48     1464.09     12.40 o 
  -5   1   4     2673.14     2450.81     23.18 o 
  -4   1   4     5357.86     5439.56     52.86 o 
  -3   1   4     9001.45     9162.06     88.99 o 
  -2   1   4    10676.35    10713.15     84.76 o 
  -1   1   4      199.66      165.09      1.56 o 
   0   1   4     3912.13     3969.94     23.94 o 
   1   1   4      147.79      223.28      3.37 o 
   2   1   4    13952.97    14551.40     94.92 o 
   3   1   4      935.12      861.15      6.25 o 
   4   1   4    21379.88    21923.99    149.21 o 
   5   1   4      469.11      518.08      6.60 o 
   6   1   4     2987.03     3024.00     24.50 o 
   7   1   4      321.30      326.80      5.26 o 
   8   1   4       34.32       32.13      2.54 o 
   9   1   4       49.34       49.75      2.95 o 
  10   1   4      478.35      500.94     12.23 o 
  11   1   4        4.40        0.52      5.98 o 
  12   1   4      288.02      344.26     16.07 o 
  13   1   4       66.10       78.09     10.21 o 
 -15   2   4       80.04       76.08      9.35 o 
 -14   2   4       77.75       87.27      9.02 o 
 -13   2   4       84.52       85.78      8.30 o 
 -12   2   4      711.40      769.70     14.54 o 
 -11   2   4      286.80      284.93      7.86 o 
 -10   2   4      771.22      783.80     10.93 o 
  -9   2   4      716.82      696.97      7.68 o 
  -8   2   4       25.28       22.88      3.33 o 
  -7   2   4        6.65       -2.28      2.28 o 
  -6   2   4    13884.94    14522.86    140.01 o 
  -5   2   4     2699.56     2693.07     25.22 o 
  -4   2   4    11792.84    12151.06    107.68 o 
  -3   2   4     7145.02     7127.39     60.58 o 
  -2   2   4     3526.82     3627.70     29.13 o 
  -1   2   4     2706.48     2609.28     20.06 o 
   0   2   4     1567.25     1552.68     10.35 o 
   1   2   4    10677.40    11144.13     79.96 o 
   2   2   4     4640.92     4674.18     35.58 o 
   3   2   4     5423.99     5509.15     38.31 o 
   4   2   4     4412.41     4509.16     39.58 o 
   5   2   4    16234.17    16309.45    138.03 o 
   6   2   4      918.65      930.26     10.35 o 
   7   2   4      244.37      229.86      4.99 o 
   8   2   4        9.04       10.25      2.45 o 
   9   2   4      464.54      451.69     14.27 o 
  10   2   4        5.92       -0.14      4.22 o 
  11   2   4      460.24      502.86     17.56 o 
  12   2   4       48.72       59.53     14.07 o 
  13   2   4       27.59       26.45     12.99 o 
 -15   3   4       62.71       82.27     16.60 o 
 -14   3   4        7.57       22.37     12.99 o 
 -13   3   4      200.39      222.27     18.76 o 
 -12   3   4       27.08       39.69     11.55 o 
 -11   3   4     1297.10     1300.74     25.01 o 
 -10   3   4      116.35      112.28      5.57 o 
  -9   3   4        0.38       -2.55      2.55 o 
  -8   3   4      518.78      502.21      9.89 o 
  -7   3   4     1983.17     2047.25     24.04 o 
  -6   3   4       56.80       59.69      2.96 o 
  -5   3   4    14847.90    15352.91    127.69 o 
  -4   3   4    10180.44    10376.74     81.63 o 
  -3   3   4     5742.16     5898.17     49.48 o 
  -2   3   4     3623.75     3525.56     32.53 o 
  -1   3   4       10.48       18.16      1.19 o 
   0   3   4     1860.08     1869.45     14.65 o 
   1   3   4     5207.73     5245.19     44.27 o 
   2   3   4       98.76       60.75      2.74 o 
   3   3   4      200.67      153.88      3.21 o 
   4   3   4     2434.57     2296.99     21.95 o 
   5   3   4      381.30      394.24      5.62 o 
   6   3   4       80.41       82.00      2.91 o 
   7   3   4     1061.65     1060.20     13.19 o 
   8   3   4      139.35      124.56      7.47 o 
   9   3   4      335.33      324.43      7.46 o 
  10   3   4      102.69      113.95      7.40 o 
  11   3   4       83.89       85.08      6.35 o 
  12   3   4       66.74       75.31      5.71 o 
  13   3   4       27.83       24.09      9.35 o 
 -15   4   4       33.24       25.26     15.15 o 
 -14   4   4       58.34       48.35     13.71 o 
 -13   4   4       13.30       17.81      5.66 o 
 -12   4   4      104.62      101.76      6.35 o 
 -11   4   4      162.98      159.04      8.57 o 
 -10   4   4      285.74      287.17      7.31 o 
  -9   4   4      372.51      351.93      7.85 o 
  -8   4   4      689.66      697.93     10.82 o 
  -7   4   4        5.00        1.43      3.10 o 
  -6   4   4      403.53      364.45      6.88 o 
  -5   4   4       39.87       50.18      2.64 o 
  -4   4   4     3545.33     3471.19     34.96 o 
  -3   4   4     9753.25     9514.79    131.07 o 
  -2   4   4      423.92      397.93      5.30 o 
  -1   4   4     2636.70     2841.82     24.64 o 
   0   4   4     1055.30     1091.71     14.77 o 
   1   4   4       81.45       86.11      2.27 o 
   2   4   4     5701.36     5750.74     52.26 o 
   3   4   4     3887.62     3563.10     33.62 o 
   4   4   4      116.81      112.40      3.25 o 
   5   4   4      153.53      141.35      3.68 o 
   6   4   4        8.86        5.59      2.20 o 
   7   4   4      267.28      257.94      4.86 o 
   8   4   4      670.67      642.77     15.03 o 
   9   4   4      636.35      632.10     10.46 o 
  10   4   4       38.50       29.62      4.64 o 
  11   4   4        3.49        4.06      4.79 o 
  12   4   4        7.39        8.84      5.42 o 
 -14   5   4        2.05       -2.73     10.82 o 
 -13   5   4       29.05       18.87      6.35 o 
 -12   5   4      111.12      114.60      6.49 o 
 -11   5   4      422.41      425.32      9.45 o 
 -10   5   4     1076.67     1063.47     15.71 o 
  -9   5   4      229.84      199.08      6.99 o 
  -8   5   4       29.41       22.93      3.67 o 
  -7   5   4       85.89       87.03      3.93 o 
  -6   5   4        1.35        0.68      2.12 o 
  -5   5   4     4177.78     4199.67     42.42 o 
  -4   5   4     1524.13     1516.29     18.55 o 
  -3   5   4      210.33      163.42      8.18 o 
  -2   5   4     3003.34     3071.77     28.35 o 
  -1   5   4      111.84      102.26      7.02 o 
   0   5   4     2024.14     2199.21     32.91 o 
   1   5   4     2776.37     2808.26     41.37 o 
   2   5   4      450.82      442.95      5.66 o 
   3   5   4      885.23      904.46      9.95 o 
   4   5   4     2554.33     2590.39     25.39 o 
   5   5   4       80.73       71.34      2.94 o 
   6   5   4      103.96      114.91      3.67 o 
   7   5   4      237.93      243.36      5.43 o 
   8   5   4       10.69        3.38      3.20 o 
   9   5   4      179.71      171.04      7.03 o 
  10   5   4      206.30      211.76      8.81 o 
  11   5   4        1.70       -5.28      6.24 o 
  12   5   4        0.50        1.30      6.26 o 
 -13   6   4        0.96        5.61      7.18 o 
 -12   6   4       11.38        0.81      5.21 o 
 -11   6   4       25.16        9.99      4.69 o 
 -10   6   4      171.88      153.58      9.39 o 
  -9   6   4      918.11      907.13     14.38 o 
  -8   6   4      300.34      294.68      6.68 o 
  -7   6   4     1016.34      982.18     17.32 o 
  -6   6   4      600.86      592.14      8.77 o 
  -5   6   4       19.83       12.57      3.12 o 
  -4   6   4     1013.19     1008.31     12.21 o 
  -3   6   4     3035.85     3050.93     33.59 o 
  -2   6   4      495.36      463.36     10.06 o 
  -1   6   4      248.20      227.70     11.91 o 
   0   6   4      504.08      539.51     11.05 o 
   1   6   4       93.18       86.52      6.11 o 
   2   6   4     1814.72     1852.09     22.49 o 
   3   6   4      385.77      350.97      5.16 o 
   4   6   4        6.76        6.09      2.15 o 
   5   6   4      166.47      165.84      5.66 o 
   6   6   4       68.01       64.65      3.86 o 
   7   6   4       95.22       88.67      4.30 o 
   8   6   4      252.32      259.31      8.03 o 
   9   6   4      103.37       86.36      6.17 o 
  10   6   4        0.48       -4.33      5.11 o 
  11   6   4       27.56       23.94      6.02 o 
 -13   7   4        2.05       -3.41      6.91 o 
 -12   7   4        8.21       15.05      5.22 o 
 -11   7   4       44.73       42.22      5.29 o 
 -10   7   4       92.37       84.29      5.59 o 
  -9   7   4       12.87       14.60      4.25 o 
  -8   7   4      494.03      476.33     10.01 o 
  -7   7   4        9.23       -4.10      4.10 o 
  -6   7   4      251.04      237.69      6.20 o 
  -5   7   4        8.96        4.37      2.85 o 
  -4   7   4      464.01      470.71      7.33 o 
  -3   7   4      446.44      435.39      7.34 o 
  -2   7   4      142.30      132.82      5.66 o 
  -1   7   4      512.82      506.71     23.45 o 
   0   7   4      467.65      488.57     15.48 o 
   1   7   4      589.56      615.69     13.75 o 
   2   7   4       99.39       91.12      4.74 o 
   3   7   4       31.37       24.06      2.62 o 
   4   7   4      163.72      151.71      4.73 o 
   5   7   4        0.98        3.35      3.50 o 
   6   7   4       20.49       21.05      3.64 o 
   7   7   4      295.92      288.14      8.41 o 
   8   7   4       88.52       72.05      5.86 o 
   9   7   4       69.91       77.34      6.46 o 
  10   7   4       26.27       21.24      5.91 o 
  11   7   4        0.00        3.68      6.02 o 
 -12   8   4        9.52        7.15      5.53 o 
 -11   8   4      124.30      128.20      6.81 o 
 -10   8   4       10.61       10.96      4.85 o 
  -9   8   4       65.03       55.90      5.20 o 
  -8   8   4      107.37      101.94      7.52 o 
  -7   8   4      174.90      168.57      6.59 o 
  -6   8   4      139.95      113.05      6.89 o 
  -5   8   4       33.98       29.68     10.57 o 
  -4   8   4      872.10      838.69     15.57 o 
  -2   8   4      120.97      108.41      6.93 o 
  -1   8   4      577.36      609.72     13.35 o 
   0   8   4     2237.68     2199.62     30.55 o 
   1   8   4       21.38       26.88      4.64 o 
   2   8   4       73.90       80.37      5.11 o 
   3   8   4      220.94      204.99      7.33 o 
   4   8   4        4.69        0.64     12.10 o 
   5   8   4       61.93       62.74      4.96 o 
   6   8   4      592.22      584.16     15.56 o 
   7   8   4       35.42       32.05      6.14 o 
   8   8   4        2.79        0.83      6.49 o 
   9   8   4        0.14       -6.04      6.04 o 
  10   8   4       11.84       10.84      6.02 o 
 -11   9   4        0.82       -3.15      5.31 o 
 -10   9   4       11.50       16.69      5.86 o 
  -9   9   4        0.21       -5.28      5.28 o 
  -8   9   4      149.64      145.20      7.51 o 
  -7   9   4       15.44        6.37      5.41 o 
  -6   9   4       53.35       48.73      6.04 o 
  -5   9   4       13.28        4.46      7.09 o 
  -4   9   4       37.42       31.36     13.71 o 
  -3   9   4      148.60      122.40      9.35 o 
  -2   9   4       50.89       49.79     12.27 o 
  -1   9   4      521.05      498.61     11.14 o 
   0   9   4        8.91        9.42      4.53 o 
   1   9   4      102.80       98.80      5.75 o 
   2   9   4        1.01       -3.99      3.99 o 
   3   9   4       16.09        9.96      6.67 o 
   4   9   4       37.41       39.44      6.65 o 
   5   9   4        2.59        3.61     10.10 o 
   6   9   4        0.10       -1.27      5.66 o 
   7   9   4       24.96       27.84      7.21 o 
   8   9   4        0.08       -5.56      5.94 o 
   9   9   4        1.46        3.20      6.98 o 
  -9  10   4        1.84        3.88      5.79 o 
  -8  10   4        7.11       10.79      5.99 o 
  -7  10   4      183.47      167.74      7.86 o 
  -6  10   4      106.22       96.34     10.45 o 
  -5  10   4      100.32       73.16     12.99 o 
  -4  10   4      421.21      389.98     16.58 o 
  -3  10   4        4.27        2.36      7.39 o 
  -2  10   4       46.64       41.49      8.16 o 
  -1  10   4      320.67      291.49     10.71 o 
   0  10   4      196.18      168.90      8.07 o 
   1  10   4       46.59       45.31      5.32 o 
   2  10   4       28.29       26.61      6.38 o 
   3  10   4       18.80       25.96      7.90 o 
   4  10   4       89.90       88.92      9.35 o 
   5  10   4      148.02      145.78     16.60 o 
   6  10   4       18.21       19.48     12.27 o 
   7  10   4       41.41       31.75     13.71 o 
  -8  11   4        5.08       12.99     10.21 o 
  -7  11   4        0.01       -4.75      8.41 o 
  -6  11   4       12.10        3.04      8.41 o 
  -5  11   4        0.03        6.04     12.99 o 
  -4  11   4        1.93       -0.76      8.63 o 
  -3  11   4       25.49       16.43      9.56 o 
  -2  11   4       16.78       14.70     12.99 o 
  -1  11   4       18.90       -5.05      8.16 o 
   0  11   4        3.88        7.71      6.04 o 
   1  11   4        0.20        0.34      7.06 o 
   2  11   4       65.82       82.64      9.70 o 
   3  11   4       12.67        4.38      8.12 o 
   4  11   4       22.83       28.87     12.27 o 
   5  11   4        0.76       -4.33     11.55 o 
   6  11   4        3.57        8.66     12.27 o 
  -5  12   4        3.61        0.00      9.14 o 
  -4  12   4        0.89       -9.43      9.43 o 
  -3  12   4        5.14       -4.67      9.14 o 
  -2  12   4        2.27       -8.07      9.38 o 
  -1  12   4        0.09       -5.40      7.61 o 
   0  12   4        2.86       -7.60      7.60 o 
   1  12   4       14.75       15.44      7.17 o 
   2  12   4        1.10        5.20      8.92 o 
   3  12   4       46.49       31.49     10.10 o 
 -15   1   5        7.43        9.74      8.12 o 
 -14   1   5        2.23        3.90      6.19 o 
 -13   1   5       23.59        9.01      4.86 o 
 -12   1   5        1.79        0.04      4.39 o 
 -11   1   5      117.26      109.70      5.41 o 
 -10   1   5      338.50      335.42      7.75 o 
  -9   1   5        8.20        7.90      1.85 o 
  -8   1   5      215.49      187.42      6.67 o 
  -7   1   5      780.10      803.65      7.84 o 
  -6   1   5      370.42      390.84      4.59 o 
  -5   1   5     3352.57     3632.97     33.31 o 
  -4   1   5     4064.31     4132.73     40.94 o 
  -3   1   5       75.43       75.61      1.96 o 
  -2   1   5      193.93      217.58      2.63 o 
  -1   1   5     2907.42     3092.36     21.72 o 
   0   1   5      156.12      160.31      2.00 o 
   1   1   5     1799.48     1912.13     13.97 o 
   2   1   5      844.61      759.17      5.89 o 
   3   1   5       81.38       70.75      4.25 o 
   4   1   5     4282.70     4594.51     31.15 o 
   5   1   5      508.45      502.45      5.96 o 
   6   1   5       51.59       43.76      2.30 o 
   7   1   5        8.03        4.11      2.34 o 
   8   1   5      180.82      188.41      5.36 o 
   9   1   5       17.01       17.10      2.87 o 
  10   1   5       43.43       39.85      5.68 o 
  11   1   5       11.10       12.97      8.12 o 
  12   1   5        1.41        9.74     16.24 o 
  13   1   5        0.49       -1.75      8.92 o 
 -15   2   5       39.59       36.29      8.50 o 
 -14   2   5      101.01       98.09      7.83 o 
 -13   2   5        9.21        8.30      7.65 o 
 -12   2   5      292.72      294.24      8.37 o 
 -11   2   5        1.41       -3.64      3.64 o 
 -10   2   5        6.25       -2.48      2.48 o 
  -9   2   5      394.21      380.78      5.11 o 
  -8   2   5       64.80       56.35      2.78 o 
  -7   2   5       99.51       79.40      2.66 o 
  -6   2   5      203.65      235.05      4.43 o 
  -5   2   5      641.16      743.86      8.26 o 
  -4   2   5      623.17      559.28      8.38 o 
  -3   2   5     2003.41     1988.43     22.12 o 
  -2   2   5      217.65      209.22      2.77 o 
  -1   2   5      778.82      801.49      6.31 o 
   0   2   5        4.93        0.51      0.95 o 
   1   2   5     1676.85     1783.13     14.19 o 
   2   2   5      477.91      448.32      4.00 o 
   3   2   5     2984.18     2967.99     25.01 o 
   4   2   5     1868.26     1945.99     19.69 o 
   5   2   5     1962.62     1964.45     18.82 o 
   6   2   5        3.14        6.74      2.21 o 
   7   2   5      134.20      125.91      4.10 o 
   8   2   5      795.45      753.06     10.97 o 
   9   2   5      366.55      385.76     13.33 o 
  10   2   5       63.86       72.88      5.27 o 
  11   2   5        0.47       -7.90      7.90 o 
  12   2   5       11.88        5.14      8.41 o 
  13   2   5       16.26       13.01      8.92 o 
 -15   3   5      262.77      291.55     23.81 o 
 -14   3   5       28.03       42.58     12.27 o 
 -13   3   5       24.71       23.09     11.55 o 
 -12   3   5       42.56       42.58     11.55 o 
 -11   3   5     1238.35     1269.00     18.20 o 
 -10   3   5      202.82      191.70      7.81 o 
  -9   3   5      813.38      795.59     10.47 o 
  -8   3   5      924.94      906.47     12.50 o 
  -7   3   5      188.39      170.98      5.02 o 
  -6   3   5       34.45       34.67      3.17 o 
  -5   3   5     6739.83     6814.87     73.47 o 
  -4   3   5     9041.49     9193.75     88.95 o 
  -3   3   5      543.88      589.49      7.50 o 
  -2   3   5     1026.80     1052.23     11.70 o 
  -1   3   5      219.04      235.75      3.58 o 
   0   3   5      336.59      372.02      3.37 o 
   1   3   5      888.20      885.15      9.24 o 
   2   3   5     2921.76     2729.95     26.00 o 
   3   3   5       31.46       37.06      2.48 o 
   4   3   5      293.94      269.05      4.81 o 
   5   3   5      219.34      250.87      4.41 o 
   6   3   5        0.58        2.01      2.09 o 
   7   3   5      471.01      462.79      6.97 o 
   8   3   5     1038.63     1015.56     12.35 o 
   9   3   5        5.30        9.22      3.70 o 
  10   3   5       82.25       83.63      6.78 o 
  11   3   5        1.81        0.52      5.23 o 
  12   3   5        7.66       11.19      4.71 o 
 -15   4   5        3.32       -5.77     13.71 o 
 -14   4   5       42.58       54.12     13.71 o 
 -13   4   5        3.70        0.27      5.57 o 
 -12   4   5       46.37       55.91      8.42 o 
 -11   4   5       28.26       26.41      5.49 o 
 -10   4   5      109.05       90.02      4.63 o 
  -9   4   5      469.24      449.46     13.94 o 
  -8   4   5      428.29      438.54     12.03 o 
  -7   4   5      340.42      339.49      7.01 o 
  -6   4   5     1920.57     1940.98     23.08 o 
  -5   4   5     1832.00     1796.16     27.81 o 
  -4   4   5       87.54       51.94      3.10 o 
  -3   4   5     2248.56     2081.06     26.50 o 
  -2   4   5      430.22      426.50      5.66 o 
  -1   4   5        1.36        2.18      1.24 o 
   0   4   5      492.29      488.67      6.40 o 
   1   4   5      253.53      211.25      3.61 o 
   2   4   5     1001.29      973.62     11.74 o 
   3   4   5     1791.60     1685.09     17.19 o 
   4   4   5      276.55      271.72      4.76 o 
   5   4   5       94.02       73.97      2.78 o 
   6   4   5       54.15       60.26      2.91 o 
   7   4   5       50.85       45.87      3.03 o 
   8   4   5        4.91        1.43      3.31 o 
   9   4   5      520.43      535.70     13.21 o 
  10   4   5       41.80       26.08      5.32 o 
  11   4   5       89.07       64.19      6.35 o 
  12   4   5        0.57       -5.84      5.84 o 
 -14   5   5       17.77       24.99      8.30 o 
 -13   5   5      294.16      313.24     10.94 o 
 -12   5   5      128.64      130.75      6.88 o 
 -11   5   5       47.12       45.41      4.78 o 
 -10   5   5        5.63       -3.79      3.79 o 
  -9   5   5        0.67       -3.50      3.50 o 
  -8   5   5       11.95       -0.92      3.39 o 
  -7   5   5      376.82      358.08      7.60 o 
  -6   5   5      574.65      569.69      8.03 o 
  -5   5   5     1221.06     1172.49     13.70 o 
  -4   5   5     1923.71     1885.45     22.49 o 
  -3   5   5      548.84      594.45      8.60 o 
  -2   5   5     1696.68     1689.87     17.86 o 
  -1   5   5      140.83      143.85      3.37 o 
   0   5   5     1113.47     1095.71     18.19 o 
   1   5   5      291.58      272.21      6.10 o 
   2   5   5     3551.41     3506.52     32.68 o 
   3   5   5       27.73       31.11      2.21 o 
   4   5   5     1809.70     1799.11     17.46 o 
   5   5   5       77.32       70.33      2.98 o 
   6   5   5      105.18      101.18      5.21 o 
   7   5   5       74.45       71.18      3.39 o 
   8   5   5       87.22       90.70      4.55 o 
   9   5   5       15.79       14.04      5.22 o 
  10   5   5       95.10       95.94      6.81 o 
  11   5   5       12.07       19.33      5.63 o 
  12   5   5       19.51       23.24      7.11 o 
 -14   6   5       61.60       65.55      8.06 o 
 -13   6   5       58.72       74.83     11.25 o 
 -12   6   5      153.84      163.10     10.83 o 
 -11   6   5      167.12      178.71      7.36 o 
 -10   6   5       34.82       33.35      4.77 o 
  -9   6   5       44.13       31.72      4.50 o 
  -8   6   5      582.59      573.26     10.55 o 
  -7   6   5      442.93      424.09      7.84 o 
  -6   6   5      610.76      623.86     13.61 o 
  -5   6   5     3034.04     3068.02     35.44 o 
  -4   6   5      648.99      621.23      8.64 o 
  -3   6   5     1627.82     1644.74     22.24 o 
  -2   6   5       18.22       21.42      1.93 o 
  -1   6   5      979.42      888.92     16.29 o 
   0   6   5     2075.11     2012.01     31.24 o 
   1   6   5     3692.15     3668.25     53.99 o 
   2   6   5        7.07        5.06      2.58 o 
   3   6   5     3400.02     3490.10     31.12 o 
   4   6   5       11.79       13.68      2.28 o 
   5   6   5     1564.72     1552.55     16.87 o 
   6   6   5      161.92      178.39      5.05 o 
   7   6   5      134.64      138.10      5.15 o 
   8   6   5       20.09       14.87      4.61 o 
   9   6   5       17.34        7.56      5.28 o 
  10   6   5        2.07       -0.38      5.58 o 
  11   6   5      171.01      175.42      8.62 o 
 -13   7   5      153.15      169.91      8.42 o 
 -12   7   5      165.75      189.35     12.02 o 
 -11   7   5        1.36       -3.15      4.56 o 
 -10   7   5       27.86       28.68      4.76 o 
  -9   7   5      120.64      104.96      5.69 o 
  -8   7   5       82.27       85.40      5.73 o 
  -7   7   5     2201.77     2110.27     29.30 o 
  -6   7   5     3396.81     3350.69     35.24 o 
  -5   7   5      536.13      550.69      8.61 o 
  -4   7   5     3173.99     3234.80     44.11 o 
  -3   7   5      432.13      429.78      8.53 o 
  -2   7   5     2357.39     2245.83     56.30 o 
  -1   7   5      807.46      810.47     16.49 o 
   0   7   5     2822.82     2798.17     42.49 o 
   1   7   5       63.91       71.98      5.06 o 
   2   7   5      886.15      878.55     17.79 o 
   3   7   5      512.54      531.14      8.72 o 
   4   7   5     2305.53     2293.94     27.80 o 
   5   7   5      342.64      356.70      7.08 o 
   6   7   5       74.07       62.94      4.16 o 
   7   7   5       98.91       87.76      5.94 o 
   8   7   5       39.17       34.47      5.63 o 
   9   7   5        0.14        1.76      5.35 o 
  10   7   5      130.19      150.69      8.02 o 
 -12   8   5      113.84      121.88      7.08 o 
 -11   8   5      119.30      133.53      6.75 o 
 -10   8   5       12.46        7.45      4.89 o 
  -9   8   5      269.84      263.55      8.29 o 
  -8   8   5       60.83       60.93      5.08 o 
  -7   8   5       32.00       23.89      4.30 o 
  -6   8   5      508.75      511.41     13.06 o 
  -5   8   5     1257.73     1206.39     23.36 o 
  -4   8   5       33.60       18.27      5.00 o 
  -3   8   5      155.71      168.87     15.15 o 
  -2   8   5        3.06        0.72      8.66 o 
  -1   8   5      563.49      558.51     12.93 o 
   0   8   5     1050.73     1021.74     19.28 o 
   1   8   5     1116.32     1186.22     18.83 o 
   2   8   5        5.92        6.68      3.94 o 
   3   8   5      637.21      683.76     13.23 o 
   4   8   5       18.96       12.70      5.49 o 
   5   8   5      357.01      372.53     15.10 o 
   6   8   5      488.17      459.02     12.08 o 
   7   8   5      134.16      148.22      8.56 o 
   8   8   5        1.19        5.96      6.26 o 
   9   8   5       37.41       41.46      7.39 o 
  10   8   5        1.92       -9.38     12.99 o 
 -11   9   5       77.71       76.21      7.17 o 
 -10   9   5       32.43       32.47      6.15 o 
  -9   9   5        4.17       -4.89      5.35 o 
  -8   9   5       12.60        4.49      5.11 o 
  -7   9   5      287.60      297.35     10.68 o 
  -6   9   5       50.27       30.78      5.25 o 
  -5   9   5      220.59      225.92     27.06 o 
  -4   9   5      626.41      652.62     29.95 o 
  -3   9   5       10.68        8.66      9.38 o 
  -2   9   5      765.67      757.02     29.59 o 
  -1   9   5      389.92      391.66     11.27 o 
   0   9   5        0.28       -3.31      4.02 o 
   1   9   5       15.49       16.01      4.71 o 
   2   9   5      367.99      376.52     12.45 o 
   3   9   5       61.74       59.01      5.37 o 
   4   9   5      501.59      525.67     17.26 o 
   5   9   5      175.63      193.40     18.04 o 
   6   9   5        0.19       -5.16      5.16 o 
   7   9   5       43.55       34.88      7.07 o 
   8   9   5       68.34       63.42      7.32 o 
 -10  10   5        0.10      -12.99     12.99 o 
  -9  10   5      151.91      197.31      9.88 o 
  -8  10   5      126.74      145.48      9.62 o 
  -7  10   5       10.40        6.51      4.06 o 
  -6  10   5      293.73      298.69     15.05 o 
  -5  10   5      207.61      189.69     13.24 o 
  -4  10   5       87.01       79.94     10.17 o 
  -3  10   5      696.86      723.09     21.68 o 
  -2  10   5      346.82      370.93     22.37 o 
  -1  10   5       16.84        7.24      5.62 o 
   0  10   5      447.30      513.09     20.31 o 
   1  10   5      115.93      131.83      7.02 o 
   2  10   5       46.68       60.38      6.46 o 
   3  10   5      242.85      254.95     13.78 o 
   4  10   5      116.97      130.79     14.43 o 
   5  10   5        5.92       17.32     12.27 o 
   6  10   5       75.63       93.09     15.88 o 
   7  10   5        1.27        1.44     12.27 o 
  -8  11   5        5.37        2.18      9.94 o 
  -7  11   5       67.94       82.12     11.70 o 
  -6  11   5       13.84       24.81      9.43 o 
  -5  11   5      234.41      233.43     15.05 o 
  -4  11   5      392.98      378.09     22.37 o 
  -3  11   5      143.11      160.19      9.58 o 
  -2  11   5        4.61       14.94      8.41 o 
  -1  11   5       52.23       80.83     13.71 o 
   0  11   5        0.57       -1.46      5.75 o 
   1  11   5      290.54      324.54     12.88 o 
   2  11   5      376.67      351.85     15.82 o 
   3  11   5       26.12       38.34      9.74 o 
   4  11   5       40.87       36.80     12.99 o 
   5  11   5      149.64      145.78     17.32 o 
  -5  12   5       19.83       18.82     11.91 o 
  -4  12   5       10.49        1.95      9.35 o 
  -3  12   5       59.27       56.60     10.68 o 
  -2  12   5      112.15      116.44     11.41 o 
  -1  12   5        1.03        3.38      7.98 o 
   0  12   5       89.43      100.26     10.45 o 
   1  12   5        5.58        3.39      6.91 o 
   2  12   5      114.77      128.12     11.74 o 
 -16   0   6        8.19       12.99     12.27 o 
 -15   0   6       56.20       60.62     12.99 o 
 -14   0   6      770.51      859.42     23.69 o 
 -13   0   6      652.36      694.15     20.15 o 
 -12   0   6       77.41       54.32     15.15 o 
 -11   0   6      188.14      199.49      7.92 o 
 -10   0   6        9.96        5.34      6.86 o 
  -9   0   6      184.62      177.33      7.94 o 
  -8   0   6     3333.26     3266.82     95.62 o 
  -7   0   6     4405.99     4074.71     70.56 o 
  -6   0   6     6782.45     6925.23    117.44 o 
  -5   0   6    12745.47    12848.90    174.19 o 
  -4   0   6      286.24      322.85      4.11 o 
  -3   0   6     3289.71     3284.94     35.80 o 
  -2   0   6      590.94      573.37     10.79 o 
  -1   0   6     8134.84     8596.82     82.92 o 
   0   0   6     4856.70     5026.42     42.43 o 
   1   0   6    15737.90    15468.13    137.42 o 
   2   0   6      229.23      276.79      4.69 o 
   3   0   6     4445.51     4288.06     40.06 o 
   4   0   6      355.75      378.36      8.41 o 
   5   0   6      747.22      786.93      9.21 o 
   6   0   6      246.08      235.35      4.62 o 
   7   0   6     1127.79     1109.75     14.51 o 
   8   0   6      292.28      273.62     13.35 o 
   9   0   6      455.46      504.78     17.56 o 
  10   0   6      119.43      113.56     10.05 o 
  11   0   6      165.49      204.23     19.48 o 
  12   0   6       92.61      101.03     14.43 o 
 -15   1   6      103.41      114.06     10.45 o 
 -14   1   6       47.18       49.25      6.80 o 
 -13   1   6      489.04      542.78     12.25 o 
 -12   1   6     1372.46     1480.15     25.96 o 
 -11   1   6       15.68        9.28      3.88 o 
 -10   1   6      201.57      203.14      6.17 o 
  -9   1   6     1068.17     1037.96     12.11 o 
  -8   1   6      106.64       94.92      3.54 o 
  -7   1   6     4419.93     4176.32     35.60 o 
  -6   1   6    11150.76    10602.56     94.93 o 
  -5   1   6     1046.00     1171.02     11.75 o 
  -4   1   6     2936.41     2888.36     27.05 o 
  -3   1   6     1344.90     1482.91     16.93 o 
  -2   1   6     1973.77     1988.92     14.93 o 
  -1   1   6     7247.29     7261.69     49.49 o 
   0   1   6    11438.34    11613.99     72.99 o 
   1   1   6      838.71      901.97      7.12 o 
   2   1   6     8594.30     8630.46     68.98 o 
   3   1   6      657.63      703.61      5.83 o 
   4   1   6      949.44      906.28     14.52 o 
   5   1   6     1486.13     1500.61     11.43 o 
   6   1   6      847.35      831.83      8.26 o 
   7   1   6       58.99       51.33      2.94 o 
   8   1   6      526.07      519.77      9.75 o 
   9   1   6      130.95      122.92      4.64 o 
  10   1   6      241.28      251.11     11.09 o 
  11   1   6      345.99      376.36     16.02 o 
  12   1   6        2.93       -8.41      8.41 o 
 -15   2   6       59.13       48.81     10.82 o 
 -14   2   6      188.53      218.11     18.04 o 
 -13   2   6      620.61      645.16     28.14 o 
 -12   2   6        6.48        1.10      3.75 o 
 -11   2   6     1142.37     1152.80     17.35 o 
 -10   2   6        8.55       -3.97      3.97 o 
  -9   2   6      263.73      284.45      4.39 o 
  -8   2   6     1785.75     1744.13     15.93 o 
  -7   2   6     2598.07     2490.54     23.65 o 
  -6   2   6       46.87       18.78      1.94 o 
  -5   2   6     6298.32     6082.95     98.64 o 
  -4   2   6     6091.49     6575.67     69.51 o 
  -3   2   6     8067.83     8492.65     71.25 o 
  -2   2   6     3899.89     3996.20     31.25 o 
  -1   2   6     2786.72     2874.87     19.45 o 
   0   2   6     1224.84     1235.62     10.83 o 
   1   2   6     6522.73     6379.29     48.38 o 
   2   2   6      459.95      510.50      5.44 o 
   3   2   6     1877.58     1738.05     13.03 o 
   4   2   6     2574.50     2649.08     24.40 o 
   5   2   6       68.71       85.63      3.13 o 
   6   2   6     1106.74     1092.71     12.05 o 
   7   2   6     3215.18     3140.46     31.32 o 
   8   2   6      260.41      263.44      6.77 o 
   9   2   6      490.38      515.74     11.44 o 
  10   2   6       33.27       37.15      5.33 o 
  11   2   6       23.97       16.24      8.16 o 
  12   2   6       54.26       50.90      9.70 o 
 -15   3   6       37.28       39.69     14.43 o 
 -14   3   6        2.14      -10.10     11.55 o 
 -13   3   6      123.56      128.46     14.43 o 
 -12   3   6        4.93       18.04     10.82 o 
 -11   3   6        1.28       -4.58      4.58 o 
 -10   3   6      770.98      764.00     16.27 o 
  -9   3   6     1962.45     1882.05     21.73 o 
  -8   3   6      157.05      138.99      5.18 o 
  -7   3   6      149.54      127.74      7.79 o 
  -6   3   6     3500.60     3538.97     39.52 o 
  -5   3   6       41.62       82.39      4.56 o 
  -4   3   6     6801.40     6580.74     70.90 o 
  -3   3   6    10390.24    11117.28    157.60 o 
  -2   3   6      650.54      641.67      6.31 o 
  -1   3   6     2254.87     2313.87     20.51 o 
   0   3   6      329.33      277.80      3.06 o 
   1   3   6       31.63       25.45      1.21 o 
   2   3   6    13953.50    14227.61    119.15 o 
   3   3   6     3659.98     3616.20     32.40 o 
   4   3   6     1584.97     1645.35     18.54 o 
   5   3   6       11.62        9.95      2.27 o 
   6   3   6       18.71       15.73      2.71 o 
   7   3   6      454.63      434.24      8.45 o 
   8   3   6      717.32      722.38      9.69 o 
   9   3   6      251.28      262.35      7.32 o 
  10   3   6      190.87      176.97      7.84 o 
  11   3   6       53.10       59.33      8.54 o 
  12   3   6        7.76        4.71      4.76 o 
 -15   4   6        0.25        1.44     12.99 o 
 -14   4   6      122.35      114.74     15.15 o 
 -13   4   6       92.48       87.66      6.96 o 
 -12   4   6      144.31      153.05      8.15 o 
 -11   4   6      586.67      595.05     13.50 o 
 -10   4   6       82.43       82.34      8.31 o 
  -9   4   6      180.92      149.36      6.99 o 
  -8   4   6      384.55      363.19      7.54 o 
  -7   4   6      289.88      276.27      6.64 o 
  -6   4   6     1334.79     1282.32     16.50 o 
  -5   4   6     3847.31     3785.78     42.23 o 
  -4   4   6       74.70       49.64      2.86 o 
  -3   4   6      478.46      455.43      6.99 o 
  -2   4   6     3514.19     3680.85     34.17 o 
  -1   4   6      961.38      976.50      9.53 o 
   0   4   6     2285.73     2426.36     20.08 o 
   1   4   6     6130.09     6304.73     57.27 o 
   2   4   6      174.36      213.94      4.01 o 
   3   4   6      926.34      890.12     10.57 o 
   4   4   6      970.33      953.25      9.97 o 
   5   4   6        7.55        4.43      2.21 o 
   6   4   6       48.79       47.84      3.34 o 
   7   4   6      256.95      262.73      5.86 o 
   8   4   6        6.83        8.79      3.05 o 
   9   4   6      486.91      503.57     10.60 o 
  10   4   6       88.39       93.75      6.34 o 
  11   4   6       12.85       13.21      5.48 o 
  12   4   6       12.30       16.71      6.43 o 
 -14   5   6      118.59      130.32     10.23 o 
 -13   5   6        4.41        0.92      5.57 o 
 -12   5   6        8.46       -2.90      4.82 o 
 -11   5   6        7.81        1.21      4.11 o 
 -10   5   6      600.18      593.52     11.57 o 
  -9   5   6     1320.79     1335.33     25.74 o 
  -8   5   6     1457.93     1437.73     18.95 o 
  -7   5   6       39.72       30.94      3.53 o 
  -6   5   6        5.17       -0.48      2.81 o 
  -5   5   6      931.28      926.86     12.94 o 
  -4   5   6     5302.84     5401.34     65.43 o 
  -3   5   6     3975.54     3960.54     43.14 o 
  -2   5   6      667.87      683.74      7.79 o 
  -1   5   6      201.84      202.60      3.32 o 
   0   5   6      639.27      632.31     12.36 o 
   1   5   6     1656.90     1664.75     19.59 o 
   2   5   6     5051.99     5083.70     43.59 o 
   3   5   6     2678.43     2693.95     24.63 o 
   4   5   6      132.46      141.37      4.83 o 
   5   5   6      166.06      171.03      4.63 o 
   6   5   6       25.11       23.71      3.21 o 
   7   5   6      402.85      415.63      7.19 o 
   8   5   6      333.28      350.11      7.71 o 
   9   5   6      135.10      123.54      6.08 o 
  10   5   6        7.63        6.00      5.53 o 
  11   5   6       17.68        8.50      5.55 o 
 -14   6   6        0.42        2.25      6.75 o 
 -13   6   6        4.14        4.10      7.81 o 
 -12   6   6        0.69       -4.95      5.11 o 
 -11   6   6       96.62       95.72      5.65 o 
 -10   6   6       66.24       56.73      4.95 o 
  -9   6   6       51.24       41.42      4.70 o 
  -8   6   6      692.10      671.73     13.41 o 
  -7   6   6      620.68      590.88     10.55 o 
  -6   6   6        1.97       -3.53      3.53 o 
  -5   6   6     1140.88     1155.48     15.59 o 
  -4   6   6     1066.70     1060.34     13.85 o 
  -3   6   6      199.11      195.85      4.12 o 
  -2   6   6     2440.31     2451.86     21.90 o 
  -1   6   6      463.89      457.10      8.75 o 
   0   6   6       48.67       43.95      4.44 o 
   1   6   6      246.46      233.10      6.52 o 
   2   6   6       17.39       16.02      2.58 o 
   3   6   6      731.25      754.67      8.72 o 
   4   6   6     1042.49     1020.11     12.27 o 
   5   6   6       15.82       19.10      3.03 o 
   6   6   6      256.21      249.26      5.65 o 
   7   6   6       71.95       67.18      3.79 o 
   8   6   6        1.91       -4.77      4.77 o 
   9   6   6       93.78       88.27      6.84 o 
  10   6   6       57.24       63.65      6.48 o 
  11   6   6        0.63        5.47      7.06 o 
 -13   7   6       22.97       24.04      6.46 o 
 -12   7   6        6.54       -4.73      4.73 o 
 -11   7   6        0.51       -4.84      4.84 o 
 -10   7   6        6.84       13.76      4.36 o 
  -9   7   6      356.48      392.28      9.31 o 
  -8   7   6       54.46       47.91      4.82 o 
  -7   7   6      868.45      820.22     16.06 o 
  -6   7   6      678.07      650.87      9.53 o 
  -5   7   6     1093.16     1071.60     13.47 o 
  -4   7   6      175.09      156.98      5.25 o 
  -3   7   6       49.43       50.97      3.12 o 
  -2   7   6      536.24      518.19     12.93 o 
  -1   7   6       13.19       13.85      4.00 o 
   0   7   6      111.75      113.46      6.52 o 
   1   7   6       39.58       38.43      4.71 o 
   2   7   6      716.93      680.07     12.66 o 
   3   7   6      116.31      122.79      5.11 o 
   4   7   6       37.53       28.78      3.67 o 
   5   7   6       47.52       50.93      4.72 o 
   6   7   6       15.42       10.20      3.80 o 
   7   7   6       21.16       18.87      5.27 o 
   8   7   6       22.47       24.72      5.63 o 
   9   7   6       65.87       69.77      6.48 o 
  10   7   6        1.96        0.88      6.02 o 
 -12   8   6       48.05       52.45      6.16 o 
 -11   8   6        3.35       -3.02      5.00 o 
 -10   8   6       59.78       67.48      5.53 o 
  -9   8   6       50.79       53.45      5.21 o 
  -8   8   6      573.72      563.57     11.10 o 
  -7   8   6       19.54       13.93      4.25 o 
  -6   8   6       61.61       42.18      5.84 o 
  -5   8   6       56.81       39.97      5.25 o 
  -4   8   6       97.29       76.38      7.99 o 
  -3   8   6      973.61      912.18     32.47 o 
  -2   8   6       17.78       14.24      4.28 o 
  -1   8   6        1.04       -3.17      4.35 o 
   0   8   6        0.70        4.94      4.43 o 
   1   8   6      302.02      299.46      8.67 o 
   2   8   6       58.45       52.28      5.21 o 
   3   8   6       50.46       40.54      4.93 o 
   4   8   6       47.61       49.63      5.01 o 
   5   8   6        5.59       -0.64      4.68 o 
   6   8   6        0.53       -6.40      6.40 o 
   7   8   6        2.85       -1.72      6.57 o 
   8   8   6       27.72       13.11      8.02 o 
   9   8   6        0.96        1.11      6.88 o 
 -11   9   6       52.21       48.01      6.06 o 
 -10   9   6       11.61       13.62      6.07 o 
  -9   9   6       23.08       23.25      5.71 o 
  -8   9   6       58.92       59.14      6.04 o 
  -7   9   6       58.43       52.10      6.13 o 
  -6   9   6       99.10       92.53      6.45 o 
  -5   9   6       95.57      105.69     18.76 o 
  -4   9   6        5.66        3.97      6.63 o 
  -3   9   6       75.37       59.18     12.99 o 
  -2   9   6       68.52       70.00     12.27 o 
  -1   9   6      454.02      457.53     12.40 o 
   0   9   6      128.88      119.74      6.42 o 
   1   9   6      270.59      279.14      9.12 o 
   2   9   6       66.34       81.74      7.29 o 
   3   9   6        9.84        0.45      4.97 o 
   4   9   6       45.90       49.52      8.41 o 
   5   9   6      177.88      207.84     20.21 o 
   6   9   6       26.39       21.17      7.94 o 
   7   9   6        1.77        8.27      6.86 o 
   8   9   6        4.60        3.31      6.56 o 
  -9  10   6       39.80       48.25      6.53 o 
  -8  10   6       19.67       18.80      6.21 o 
  -7  10   6       24.69       15.58      8.40 o 
  -6  10   6       24.56       19.92      8.92 o 
  -5  10   6       16.68       20.84      8.41 o 
  -4  10   6       43.24       28.87      8.67 o 
  -3  10   6       11.90        3.61     11.55 o 
  -2  10   6       95.22       83.71     13.71 o 
  -1  10   6       16.83       17.93      7.40 o 
   0  10   6       79.62       63.75      8.30 o 
   1  10   6       71.46       70.46      7.02 o 
   2  10   6       88.91       88.30      7.19 o 
   3  10   6      102.34      117.45     15.15 o 
   4  10   6       80.44       59.90     13.71 o 
   5  10   6        4.49        4.33     12.27 o 
   6  10   6       94.74       71.44     15.15 o 
   7  10   6        3.23        0.72     13.71 o 
  -8  11   6       67.95       82.48     11.70 o 
  -7  11   6        0.06       -0.27     10.10 o 
  -6  11   6        5.64       15.15      9.38 o 
  -5  11   6       75.39       90.38     11.19 o 
  -4  11   6        9.32        6.86      8.67 o 
  -3  11   6       14.54        8.30      9.74 o 
  -2  11   6        4.26       12.99     11.55 o 
  -1  11   6        0.27       -5.55      6.58 o 
   0  11   6       27.72       28.94      6.88 o 
   1  11   6       16.64       21.40      6.75 o 
   2  11   6       13.33       13.54      6.64 o 
   3  11   6        1.16        0.36     10.46 o 
   4  11   6        4.75        7.22     12.99 o 
   5  11   6       33.46       19.48     13.71 o 
  -4  12   6       76.30       79.71     11.47 o 
  -3  12   6        9.55       23.09      9.70 o 
  -2  12   6       23.37       22.37     14.43 o 
  -1  12   6       18.26       34.15      9.02 o 
   0  12   6       20.25       24.02      9.14 o 
   1  12   6       11.73       17.32      7.50 o 
 -16   1   7       11.78       16.78      8.92 o 
 -15   1   7       12.70        4.59      7.94 o 
 -14   1   7       63.98       67.09      8.50 o 
 -13   1   7       28.06       18.84      5.01 o 
 -12   1   7      495.65      486.38     20.42 o 
 -11   1   7       71.10       68.16      4.46 o 
 -10   1   7        9.14        2.01      3.77 o 
  -9   1   7        8.07        1.25      2.94 o 
  -8   1   7       79.35       74.58      3.02 o 
  -7   1   7      324.86      363.98      4.50 o 
  -6   1   7       84.34       84.41      3.58 o 
  -5   1   7       16.03       14.24      2.36 o 
  -4   1   7      517.17      548.46      7.72 o 
  -3   1   7     1698.09     1819.90     21.70 o 
  -2   1   7      328.14      332.20      3.57 o 
  -1   1   7        9.55       14.32      1.19 o 
   0   1   7        5.82        4.61      1.28 o 
   1   1   7      780.15      818.20      7.06 o 
   2   1   7       81.89       66.79      2.56 o 
   3   1   7      593.43      574.57      5.62 o 
   4   1   7       14.40       12.91      1.48 o 
   5   1   7        7.00        3.00      1.45 o 
   6   1   7      441.93      420.24      5.25 o 
   7   1   7      247.07      220.28      5.41 o 
   8   1   7      146.25      143.67      6.87 o 
   9   1   7       16.30       14.93      3.90 o 
  10   1   7       38.96       26.40      8.41 o 
  11   1   7       20.28       25.26      8.67 o 
  12   1   7        1.35       -5.41      8.67 o 
 -15   2   7      231.44      251.72     14.48 o 
 -14   2   7       24.75       20.91      8.41 o 
 -13   2   7       16.94       -0.72     10.82 o 
 -12   2   7        1.64        1.06      4.55 o 
 -11   2   7      427.76      435.81      9.33 o 
 -10   2   7     1007.41      945.82     14.56 o 
  -9   2   7      208.36      204.17      3.58 o 
  -8   2   7      248.99      236.16      3.62 o 
  -7   2   7        1.37       -2.18      2.18 o 
  -6   2   7      280.71      237.00      4.39 o 
  -5   2   7     2784.37     2844.79     31.98 o 
  -4   2   7     1767.60     1829.95     16.62 o 
  -3   2   7     1611.33     2108.18     21.78 o 
  -2   2   7      293.99      372.10      5.32 o 
  -1   2   7       92.71      118.81      2.21 o 
   0   2   7      449.20      437.22      5.44 o 
   1   2   7     1416.61     1396.00     11.25 o 
   2   2   7     1597.35     1640.70     13.09 o 
   3   2   7      944.36     1038.35      9.64 o 
   4   2   7      537.94      571.36      7.00 o 
   5   2   7      175.70      193.33      5.27 o 
   6   2   7      436.00      437.80      7.52 o 
   7   2   7       50.66       51.73      5.70 o 
   8   2   7      748.93      776.73     11.70 o 
   9   2   7       11.02        8.87      4.69 o 
  10   2   7      129.58      129.12      7.52 o 
  11   2   7       22.37       18.98      8.41 o 
  12   2   7        0.56       -8.16      8.16 o 
 -15   3   7        0.27        9.38     13.71 o 
 -14   3   7       96.86      106.08     15.15 o 
 -13   3   7       17.17       16.60     10.82 o 
 -12   3   7       43.08       42.20     11.55 o 
 -11   3   7       17.19       -7.32      7.32 o 
 -10   3   7        4.48       -4.06      4.06 o 
  -9   3   7      627.96      591.41      7.63 o 
  -8   3   7     1110.51     1094.19     14.56 o 
  -7   3   7        1.46        1.62      2.51 o 
  -6   3   7     2268.83     2425.89     28.83 o 
  -5   3   7      979.30     1045.88     13.73 o 
  -4   3   7       85.56       48.28      5.00 o 
  -3   3   7       47.37       39.76      2.25 o 
  -2   3   7     6855.65     7262.12     57.77 o 
  -1   3   7     1767.96     1937.70     17.68 o 
   0   3   7     2524.80     2507.46     18.04 o 
   1   3   7      551.68      573.79      5.52 o 
   2   3   7     5351.26     5334.83     45.91 o 
   3   3   7       32.36       29.55      2.39 o 
   4   3   7        4.19        2.01      2.19 o 
   5   3   7      178.01      173.88      4.69 o 
   6   3   7       35.75       29.55      3.16 o 
   7   3   7      646.21      617.90      9.43 o 
   8   3   7       90.13       99.06      4.73 o 
   9   3   7      516.33      505.24     10.52 o 
  10   3   7       10.52        9.71      5.83 o 
  11   3   7       25.05       13.66      5.86 o 
  12   3   7       15.83        7.22      9.19 o 
 -15   4   7       15.16       16.60     14.43 o 
 -14   4   7       38.95       45.46     14.43 o 
 -13   4   7       96.96       93.57      8.62 o 
 -12   4   7       66.09       60.15      5.84 o 
 -11   4   7      442.80      448.63     11.81 o 
 -10   4   7       46.25       41.24      4.11 o 
  -9   4   7      287.26      256.23      8.60 o 
  -8   4   7      207.21      203.28      6.04 o 
  -7   4   7     1673.46     1613.73     22.69 o 
  -6   4   7       16.05       22.33      4.47 o 
  -5   4   7     1384.35     1293.68     16.56 o 
  -4   4   7      733.26      743.94     11.89 o 
  -3   4   7        5.21        6.62      1.88 o 
  -2   4   7      170.09      200.22      4.30 o 
  -1   4   7     1879.25     1821.24     15.74 o 
   0   4   7       96.18       93.89      2.21 o 
   1   4   7     3435.39     3458.49     28.53 o 
   2   4   7      683.60      648.55      7.89 o 
   3   4   7      704.20      674.03      7.99 o 
   4   4   7       98.84       85.06      3.02 o 
   5   4   7        1.54       -1.25      2.42 o 
   6   4   7        0.28        1.57      2.68 o 
   7   4   7      404.97      407.75      7.19 o 
   8   4   7       41.75       52.22      4.36 o 
   9   4   7       90.32       98.80      5.79 o 
  10   4   7      115.34      112.55      6.78 o 
  11   4   7        6.59       -0.68      5.50 o 
 -14   5   7      100.68      105.26      8.81 o 
 -13   5   7        0.70        2.36      5.65 o 
 -12   5   7       60.21       56.04      5.71 o 
 -11   5   7      184.42      161.39      6.61 o 
 -10   5   7       25.43       12.29      4.10 o 
  -9   5   7      205.60      190.91      6.95 o 
  -8   5   7      332.33      336.24      7.85 o 
  -7   5   7      571.46      556.56     11.10 o 
  -6   5   7     2095.37     2029.34     24.82 o 
  -5   5   7        7.81        8.13      3.02 o 
  -4   5   7     1234.78     1195.72     14.87 o 
  -3   5   7      345.90      343.55      6.16 o 
  -2   5   7      378.63      371.55      5.28 o 
  -1   5   7       60.24       71.10      2.48 o 
   0   5   7     4318.38     4215.25     46.75 o 
   1   5   7      571.82      607.07      7.34 o 
   2   5   7     1909.94     1861.10     16.45 o 
   3   5   7      441.60      455.65      6.10 o 
   4   5   7       71.09       67.49      3.16 o 
   5   5   7       46.61       42.41      3.08 o 
   6   5   7      216.24      213.98      5.43 o 
   7   5   7      107.68      104.17      4.24 o 
   8   5   7       95.45      104.13      5.54 o 
   9   5   7       40.64       51.43      6.01 o 
  10   5   7       31.19       22.18      5.26 o 
  11   5   7       12.58        8.86      5.91 o 
 -14   6   7      134.50      152.72     10.65 o 
 -13   6   7       90.86      108.81      7.16 o 
 -12   6   7       33.91       13.60      5.39 o 
 -11   6   7       37.81       22.26      4.83 o 
 -10   6   7       86.84       64.52      5.08 o 
  -9   6   7       44.03       30.62      4.38 o 
  -8   6   7      450.40      454.99     12.02 o 
  -7   6   7     2083.30     2040.88     25.46 o 
  -6   6   7       87.14       77.28      4.37 o 
  -5   6   7       50.95       48.07      4.37 o 
  -4   6   7      459.86      434.62      8.36 o 
  -3   6   7        1.21        0.48      2.16 o 
  -2   6   7     2660.34     2662.54     23.85 o 
  -1   6   7     5627.39     5575.25     70.82 o 
   0   6   7      577.60      558.30     12.36 o 
   1   6   7     1954.98     1935.98     30.83 o 
   2   6   7      314.45      321.79      5.54 o 
   3   6   7      214.11      212.85      4.22 o 
   4   6   7      461.61      447.37      7.09 o 
   5   6   7      442.11      439.92      7.22 o 
   6   6   7       20.10       22.12      3.69 o 
   7   6   7      190.36      195.15      6.73 o 
   8   6   7       49.06       39.81      4.91 o 
   9   6   7      105.83      106.63      6.15 o 
  10   6   7      128.06      152.26      7.25 o 
 -13   7   7       24.97       18.49      6.17 o 
 -12   7   7       22.00       23.25      5.35 o 
 -11   7   7        6.86        3.02      5.33 o 
 -10   7   7       54.52       45.29      5.07 o 
  -9   7   7      346.29      363.07      9.97 o 
  -8   7   7      651.77      665.40     11.79 o 
  -7   7   7     1116.78     1109.00     16.30 o 
  -6   7   7     1028.59     1013.29     17.60 o 
  -5   7   7      526.30      510.45      9.48 o 
  -4   7   7      239.05      230.30      5.26 o 
  -3   7   7       13.27       15.72      2.92 o 
  -2   7   7     1826.21     1847.21     29.92 o 
  -1   7   7        2.71       16.03      4.35 o 
   0   7   7     3641.65     3565.96     86.64 o 
   1   7   7      388.49      372.95     10.40 o 
   2   7   7      527.58      489.11     10.73 o 
   3   7   7      132.08      139.62      4.05 o 
   4   7   7      206.07      187.92      6.31 o 
   5   7   7      320.28      329.43      7.55 o 
   6   7   7      805.10      828.83     12.40 o 
   7   7   7      262.98      267.22      9.62 o 
   8   7   7      131.95      138.64      7.50 o 
   9   7   7       74.00       86.45      8.37 o 
 -12   8   7       53.76       54.41      7.53 o 
 -11   8   7       22.87       18.18      5.48 o 
 -10   8   7      161.09      152.36      6.87 o 
  -9   8   7        0.28       -1.51      4.59 o 
  -8   8   7      451.33      456.70     13.63 o 
  -7   8   7     1038.61     1034.26     15.78 o 
  -6   8   7      113.94      102.83      9.10 o 
  -5   8   7      425.11      425.45     11.67 o 
  -4   8   7      447.50      452.97      9.29 o 
  -3   8   7      147.19      154.44     14.43 o 
  -2   8   7     1087.30     1114.49     20.43 o 
  -1   8   7      315.35      324.94     10.39 o 
   0   8   7        3.92        9.71      4.97 o 
   1   8   7      824.14      758.89     14.36 o 
   2   8   7      293.52      295.97     10.52 o 
   3   8   7      122.38      121.90      6.46 o 
   4   8   7      217.79      233.22     12.19 o 
   5   8   7      101.84      106.22      6.35 o 
   6   8   7       13.32        5.82      7.07 o 
   7   8   7      179.99      182.64      9.26 o 
   8   8   7       41.23       42.72      7.07 o 
   9   8   7       39.23       38.87      7.85 o 
 -11   9   7      164.79      175.04     10.07 o 
 -10   9   7        4.28        2.55      5.72 o 
  -9   9   7       94.76       89.93      6.82 o 
  -8   9   7       46.29       41.38      5.62 o 
  -7   9   7       89.69       85.15      6.91 o 
  -6   9   7      949.14      998.19     16.36 o 
  -5   9   7       54.62       62.96      4.42 o 
  -4   9   7      229.16      245.36     13.00 o 
  -3   9   7      349.51      383.92     21.65 o 
  -2   9   7      294.74      292.48     11.96 o 
  -1   9   7      397.90      394.67     14.31 o 
   0   9   7     1109.23     1137.37     21.79 o 
   1   9   7        2.01        3.11      4.65 o 
   2   9   7      290.91      297.79      9.71 o 
   3   9   7      110.44      124.37      7.72 o 
   4   9   7       44.41       50.57      6.56 o 
   5   9   7       77.26       98.15     14.43 o 
   6   9   7      118.75      119.74      8.63 o 
   7   9   7        0.49       -2.16      6.77 o 
  -9  10   7       63.14       74.43      7.40 o 
  -8  10   7       10.99        9.73      5.99 o 
  -7  10   7      125.00      127.71      7.87 o 
  -6  10   7        0.21       -7.90      7.90 o 
  -5  10   7      304.32      307.43     16.96 o 
  -4  10   7      500.80      527.50     23.45 o 
  -3  10   7        9.87       24.54     11.55 o 
  -2  10   7      169.39      196.29     18.04 o 
  -1  10   7      313.37      310.81     11.53 o 
   0  10   7        3.19       -0.32      5.66 o 
   1  10   7      421.33      438.73     13.32 o 
   2  10   7      204.95      229.39     10.82 o 
   3  10   7        3.05        3.08      5.93 o 
   4  10   7        6.48       -6.49     10.82 o 
   5  10   7       35.08       51.24     14.43 o 
   6  10   7        1.16        1.44     13.71 o 
  -7  11   7       19.22       38.03     10.17 o 
  -6  11   7      194.75      219.00     14.54 o 
  -5  11   7       82.08       90.32     11.23 o 
  -4  11   7      162.56      189.16     27.06 o 
  -3  11   7      328.89      366.60     23.81 o 
  -2  11   7       45.07       18.76     12.27 o 
  -1  11   7        1.28        4.90     11.91 o 
   0  11   7       83.67       93.47      9.10 o 
   1  11   7        3.57       -4.93      6.64 o 
   2  11   7      216.64      212.62     11.23 o 
   3  11   7      227.18      254.48     11.88 o 
   4  11   7       16.17       15.88     13.71 o 
  -4  12   7      142.94      158.12     20.93 o 
  -3  12   7       24.67       10.86      9.66 o 
  -2  12   7       54.10       50.52     14.43 o 
  -1  12   7       12.24       12.38      8.41 o 
   0  12   7       70.94       82.60     15.88 o 
 -16   0   8       48.32       44.74     13.71 o 
 -15   0   8      196.53      260.52     20.21 o 
 -14   0   8      113.01      111.86     14.43 o 
 -13   0   8      393.22      413.39     31.75 o 
 -12   0   8     1118.98     1095.82     25.50 o 
 -11   0   8      528.10      506.84     13.52 o 
 -10   0   8      451.88      471.22     12.64 o 
  -9   0   8     2324.56     2302.73     41.99 o 
  -8   0   8     1559.61     1554.45     29.77 o 
  -7   0   8    14316.02    13838.54    233.06 o 
  -6   0   8     3743.37     3751.19     96.70 o 
  -5   0   8      215.60      235.95      4.56 o 
  -4   0   8     2050.03     2133.67     27.11 o 
  -3   0   8       14.93       26.03      6.13 o 
  -2   0   8      139.93      117.94      4.31 o 
  -1   0   8    16071.11    15765.29    151.88 o 
   0   0   8     7826.51     7986.98     86.00 o 
   1   0   8     2462.84     2544.17     37.77 o 
   2   0   8     1206.68     1216.01     15.65 o 
   3   0   8      501.65      525.32     11.25 o 
   4   0   8      899.75      893.93     11.49 o 
   5   0   8     3212.87     3115.34     28.39 o 
   6   0   8      777.38      762.34      9.73 o 
   7   0   8      333.25      321.56      7.89 o 
   8   0   8      398.61      404.80      9.69 o 
   9   0   8      379.77      401.24     21.65 o 
  10   0   8      129.21      150.11     15.15 o 
  11   0   8       96.88      108.25     15.15 o 
  12   0   8       59.10       57.01     15.15 o 
 -16   1   8        7.47       20.06      8.92 o 
 -15   1   8       64.24       63.55      9.43 o 
 -14   1   8      133.85      156.94      8.73 o 
 -13   1   8      215.37      176.83     11.23 o 
 -12   1   8       25.58       10.29      6.67 o 
 -11   1   8      813.09      821.66     13.65 o 
 -10   1   8     1350.10     1326.27     16.71 o 
  -9   1   8     1378.45     1382.51     17.18 o 
  -8   1   8     5619.45     5673.28     61.49 o 
  -7   1   8      726.07      722.43      8.04 o 
  -6   1   8     4159.70     4179.18     38.52 o 
  -5   1   8      391.99      325.66      4.87 o 
  -4   1   8       11.38        0.05      2.47 o 
  -3   1   8     3909.31     4031.17     38.97 o 
  -2   1   8    14055.91    14386.19    102.22 o 
  -1   1   8      634.95      628.42      6.72 o 
   0   1   8    12082.61    12437.47     88.63 o 
   1   1   8     5321.43     5434.01     38.23 o 
   2   1   8     1394.44     1435.61     13.02 o 
   3   1   8     1304.83     1283.72     10.93 o 
   4   1   8      143.51      129.11      3.05 o 
   5   1   8      135.36      146.11      3.17 o 
   6   1   8      429.51      430.82      5.76 o 
   7   1   8      475.44      477.49      8.73 o 
   8   1   8       55.42       48.19      5.00 o 
   9   1   8      291.93      306.27     10.95 o 
  10   1   8       33.01       39.46      8.41 o 
  11   1   8       10.31       22.44      8.41 o 
  12   1   8       17.66       22.01      9.70 o 
 -15   2   8       58.47       52.80     10.46 o 
 -14   2   8        2.72       -5.05     11.55 o 
 -13   2   8       33.46       33.92     11.55 o 
 -12   2   8       31.40       35.09      6.24 o 
 -11   2   8      105.23       82.04      6.46 o 
 -10   2   8      101.52      100.73      4.01 o 
  -9   2   8     3606.16     3563.62     29.29 o 
  -8   2   8      835.87      869.84      9.04 o 
  -7   2   8     7549.55     7539.05     64.00 o 
  -6   2   8     1088.01     1055.34     12.24 o 
  -5   2   8       32.38       25.05      1.76 o 
  -4   2   8       25.45       19.72      2.44 o 
  -3   2   8     2499.70     2576.81     29.41 o 
  -2   2   8      279.96      354.84      3.87 o 
  -1   2   8    14406.14    14640.16     99.84 o 
   0   2   8     1419.99     1479.31     12.60 o 
   1   2   8      910.01      851.02      8.98 o 
   2   2   8     1300.29     1236.25     10.50 o 
   3   2   8        4.21        2.79      1.37 o 
   4   2   8     1252.37     1334.96     10.37 o 
   5   2   8     1801.56     1764.07     21.92 o 
   6   2   8     1192.21     1176.75     18.46 o 
   7   2   8       59.67       61.76      3.95 o 
   8   2   8      215.57      223.31      9.63 o 
   9   2   8       26.28       18.11      5.51 o 
  10   2   8       19.39       29.53      5.54 o 
  11   2   8       64.26       60.38      9.94 o 
 -15   3   8        0.46        1.44     12.27 o 
 -14   3   8      212.37      222.99     19.48 o 
 -13   3   8       12.25        1.44     10.10 o 
 -12   3   8      418.09      444.71     15.08 o 
 -11   3   8     1620.55     1566.63     21.56 o 
 -10   3   8      228.17      231.43     14.00 o 
  -9   3   8      196.03      178.67      4.59 o 
  -8   3   8     1640.28     1642.35     20.30 o 
  -7   3   8        4.89        9.48      2.70 o 
  -6   3   8     2803.57     2837.46     36.94 o 
  -5   3   8     1012.79      939.84     12.70 o 
  -4   3   8     2139.22     2382.96     27.22 o 
  -3   3   8      144.47      223.54      7.32 o 
  -2   3   8     4659.52     4675.15     37.93 o 
  -1   3   8     1378.10     1421.38     12.01 o 
   0   3   8     5434.90     5436.66     40.13 o 
   1   3   8     4544.02     4562.48     35.27 o 
   2   3   8     1659.88     1720.98     13.77 o 
   3   3   8      231.10      223.65      4.56 o 
   4   3   8      661.97      648.65      8.51 o 
   5   3   8      147.97      133.99      4.62 o 
   6   3   8      746.88      752.80     10.63 o 
   7   3   8      714.10      703.18     10.51 o 
   8   3   8      189.29      185.37      6.24 o 
   9   3   8     1044.35     1020.04     17.81 o 
  10   3   8        9.46        9.37      5.20 o 
  11   3   8        5.80        7.30      6.03 o 
 -15   4   8      156.51      153.71     18.76 o 
 -14   4   8       11.08        6.49     12.99 o 
 -13   4   8      299.57      291.49      9.88 o 
 -12   4   8      105.60      106.75      6.65 o 
 -11   4   8        1.13       -4.91      4.91 o 
 -10   4   8      318.42      327.44      9.07 o 
  -9   4   8     1086.97     1061.29     14.95 o 
  -8   4   8       31.37       30.00      3.59 o 
  -7   4   8     1012.46      987.76     15.58 o 
  -6   4   8      162.48      164.35      5.29 o 
  -5   4   8     1476.39     1470.40     24.07 o 
  -4   4   8     3013.98     2970.57     37.58 o 
  -3   4   8     3251.00     3191.47     41.99 o 
  -2   4   8      154.90      140.74      3.82 o 
  -1   4   8     3957.72     4176.73     36.24 o 
   0   4   8      621.16      653.81      6.00 o 
   1   4   8     3925.48     3876.26     28.71 o 
   2   4   8     2544.75     2503.77     21.56 o 
   3   4   8     1176.72     1109.89     11.43 o 
   4   4   8       36.07       37.58      3.89 o 
   5   4   8      169.80      168.05      4.96 o 
   6   4   8       77.22       71.64      3.69 o 
   7   4   8      551.57      567.08      8.76 o 
   8   4   8      374.45      413.04      9.13 o 
   9   4   8        0.85        7.52      4.61 o 
  10   4   8       89.73       86.04      8.23 o 
  11   4   8        6.06        1.72      5.62 o 
 -14   5   8       31.47       21.14      7.61 o 
 -13   5   8        1.71        0.53      6.00 o 
 -12   5   8      118.38      124.37      6.67 o 
 -11   5   8      449.38      441.88      9.57 o 
 -10   5   8      289.69      278.44     15.65 o 
  -9   5   8        9.06       -0.32      3.93 o 
  -8   5   8      157.50      164.76      6.11 o 
  -7   5   8        9.92       10.92      3.32 o 
  -6   5   8      406.68      423.17      8.30 o 
  -5   5   8     1172.90     1168.73     15.72 o 
  -4   5   8      111.69      110.04      3.63 o 
  -3   5   8      528.60      566.47      6.67 o 
  -2   5   8     2468.65     2490.73     22.47 o 
  -1   5   8        1.50        6.69      1.54 o 
   0   5   8     1230.39     1209.97     13.05 o 
   1   5   8     2882.08     2887.52     25.76 o 
   2   5   8        1.15        3.29      2.12 o 
   3   5   8      592.11      589.83      7.33 o 
   4   5   8      123.96      118.66      4.98 o 
   5   5   8      118.08      100.31      3.96 o 
   6   5   8      120.88      133.37      4.65 o 
   7   5   8      172.33      194.28      6.94 o 
   8   5   8       13.50       18.17      4.81 o 
   9   5   8      148.96      170.98      7.12 o 
  10   5   8       14.31       11.60      5.83 o 
 -14   6   8        0.55        4.35      8.16 o 
 -13   6   8       23.62       22.48      6.04 o 
 -12   6   8       20.22       13.48      5.30 o 
 -11   6   8       76.63       80.38      5.61 o 
 -10   6   8      346.12      349.99      8.87 o 
  -9   6   8      118.23      117.91      6.59 o 
  -8   6   8       15.98        9.65      4.09 o 
  -7   6   8      171.50      149.82      6.05 o 
  -6   6   8     1073.29     1067.20     15.20 o 
  -5   6   8        1.25       -3.00      3.00 o 
  -4   6   8     1308.91     1296.92     14.81 o 
  -3   6   8       36.14       38.81      2.12 o 
  -2   6   8       56.69       54.23      2.09 o 
  -1   6   8       14.47       20.64      2.74 o 
   0   6   8      477.89      499.58      9.99 o 
   1   6   8        1.77        4.30      3.69 o 
   2   6   8      516.43      511.99      7.61 o 
   3   6   8      186.78      182.62      6.72 o 
   4   6   8      241.27      237.84      6.65 o 
   5   6   8      298.50      298.05      6.30 o 
   6   6   8       40.90       36.65      3.67 o 
   7   6   8      117.58      129.37      5.99 o 
   8   6   8      139.99      142.86     10.25 o 
   9   6   8       15.91       19.67      5.26 o 
  10   6   8        0.87       -3.54      5.19 o 
 -13   7   8       15.51       18.75      6.02 o 
 -12   7   8        3.70        1.54      5.06 o 
 -11   7   8      132.87      143.36      8.06 o 
 -10   7   8       16.66       18.22      4.76 o 
  -9   7   8       33.86       28.58      4.64 o 
  -8   7   8       99.58       87.06      5.57 o 
  -7   7   8      272.55      258.49      8.57 o 
  -6   7   8      308.82      290.59      7.88 o 
  -5   7   8     1544.91     1532.80     20.01 o 
  -4   7   8      301.32      307.15      7.81 o 
  -3   7   8     1014.52     1001.22     14.58 o 
  -2   7   8      119.03      122.54      6.04 o 
  -1   7   8      435.27      433.82     11.56 o 
   0   7   8       60.74       55.13      5.38 o 
   1   7   8       14.98       18.30      4.85 o 
   2   7   8       26.34       21.79      3.96 o 
   3   7   8      140.02      153.50      4.29 o 
   4   7   8      496.74      474.82      8.75 o 
   5   7   8      139.11      130.02      5.98 o 
   6   7   8      157.41      155.39      7.17 o 
   7   7   8       21.72       17.09      5.19 o 
   8   7   8        7.86        2.00      5.39 o 
   9   7   8        1.29        1.16      5.06 o 
 -12   8   8      122.87      130.34      7.21 o 
 -11   8   8        9.01       12.39      5.26 o 
 -10   8   8       50.98       49.81      5.53 o 
  -9   8   8       16.33        0.37      4.65 o 
  -8   8   8        0.28       -4.29      4.29 o 
  -7   8   8      238.48      232.14      7.92 o 
  -6   8   8      679.05      669.30     17.09 o 
  -5   8   8        1.58        2.80      3.72 o 
  -4   8   8      445.33      438.72      9.29 o 
  -3   8   8      213.36      236.41     10.01 o 
  -2   8   8     1468.10     1423.29     25.20 o 
  -1   8   8      709.00      705.50     15.75 o 
   0   8   8       90.99       89.84      6.35 o 
   1   8   8      427.07      405.04     11.93 o 
   2   8   8       95.55       93.16      5.98 o 
   3   8   8        8.87        5.95      4.55 o 
   4   8   8      339.32      334.26      9.88 o 
   5   8   8       77.22       80.40      5.68 o 
   6   8   8        2.17        1.68      4.93 o 
   7   8   8        4.03       -1.79      6.11 o 
   8   8   8       30.21       24.24      6.78 o 
 -11   9   8        0.10        2.16      5.34 o 
 -10   9   8        4.82        8.51      5.91 o 
  -9   9   8       39.95       36.30      6.22 o 
  -8   9   8       18.30        3.53      4.99 o 
  -7   9   8      131.58      151.23      8.69 o 
  -6   9   8        4.36       10.52      5.25 o 
  -5   9   8        6.49        6.55      3.74 o 
  -4   9   8        1.73        1.44     10.82 o 
  -3   9   8      183.09      169.59     16.60 o 
  -2   9   8       13.69       14.90      5.51 o 
  -1   9   8        0.94       -3.97      5.06 o 
   0   9   8       69.80       74.87      6.91 o 
   1   9   8        0.74        4.10      6.46 o 
   2   9   8       89.96       85.27      7.00 o 
   3   9   8        1.67        8.44      5.68 o 
   4   9   8       67.00       75.56      6.28 o 
   5   9   8       24.19       17.32     12.27 o 
   6   9   8       36.35       25.83      5.77 o 
   7   9   8        0.10       -6.66      6.66 o 
  -9  10   8       30.69       33.33      6.22 o 
  -8  10   8        7.49       22.27      6.53 o 
  -7  10   8        0.05       -5.07      5.07 o 
  -6  10   8      178.83      182.60     12.49 o 
  -5  10   8      195.54      212.37     13.78 o 
  -4  10   8        0.13       -0.25     21.29 o 
  -3  10   8       55.83       34.64     12.27 o 
  -2  10   8      136.44      133.51     15.15 o 
  -1  10   8       41.30       31.07      6.55 o 
   0  10   8       39.44       42.01      6.75 o 
   1  10   8      116.27      134.95     13.44 o 
   2  10   8       71.75       69.07      7.48 o 
   3  10   8        0.12       -6.73      8.28 o 
   4  10   8       21.23       30.67      8.50 o 
   5  10   8       45.79       31.75     13.71 o 
  -7  11   8        3.77       18.97      9.94 o 
  -6  11   8        0.88        3.25     11.19 o 
  -5  11   8       28.21       31.12      9.94 o 
  -4  11   8       61.01       86.81     20.57 o 
  -3  11   8        0.21        7.22     12.99 o 
  -2  11   8        0.47        4.33     12.99 o 
  -1  11   8       19.13       22.73      8.50 o 
   0  11   8        9.89        9.04     10.12 o 
   1  11   8        0.46       -1.21      6.49 o 
   2  11   8        2.38       -3.80      6.64 o 
   3  11   8       15.20       13.68      7.11 o 
 -16   1   9        1.57        4.33      8.63 o 
 -15   1   9        2.16       -3.14     10.10 o 
 -14   1   9       94.12       76.54      9.43 o 
 -13   1   9       39.03       19.12      7.58 o 
 -12   1   9       96.93       86.61      6.87 o 
 -11   1   9      618.15      648.04     10.06 o 
 -10   1   9     1733.93     1640.28     22.54 o 
  -9   1   9        0.13        3.56      3.25 o 
  -8   1   9      164.75      166.32      5.00 o 
  -7   1   9      283.53      305.79      4.63 o 
  -6   1   9     1062.90     1074.17     11.42 o 
  -5   1   9      443.87      439.92      6.54 o 
  -4   1   9     2947.26     3184.42     35.44 o 
  -3   1   9     2383.65     2495.28     19.68 o 
  -2   1   9     1095.43     1236.54      9.82 o 
  -1   1   9      191.94      206.66      3.72 o 
   0   1   9     4771.13     5065.42     41.35 o 
   1   1   9      191.18      178.44      3.40 o 
   2   1   9       68.85       63.44      2.83 o 
   3   1   9      229.88      213.85      3.71 o 
   4   1   9       78.04       76.95      2.55 o 
   5   1   9       36.59       37.15      2.63 o 
   6   1   9      259.76      247.19      4.79 o 
   7   1   9       85.31       80.00      4.96 o 
   8   1   9        2.23       -3.06      4.40 o 
   9   1   9       17.82       21.05      5.02 o 
  10   1   9       15.22       15.22      8.41 o 
  11   1   9        0.00       -7.19      8.41 o 
 -15   2   9        0.16       -7.09      7.09 o 
 -14   2   9        9.44       12.99     11.55 o 
 -13   2   9       23.32        8.66     11.55 o 
 -12   2   9       37.02       22.15      6.49 o 
 -11   2   9       92.65       85.52      4.60 o 
 -10   2   9      235.41      254.51      5.87 o 
  -9   2   9      589.73      566.01      6.36 o 
  -8   2   9       77.80       70.49      2.43 o 
  -7   2   9      297.26      267.11      4.87 o 
  -6   2   9       55.29       60.26      2.68 o 
  -5   2   9       13.78       19.58      1.74 o 
  -4   2   9      116.04      124.13      3.75 o 
  -3   2   9     3160.66     3310.55     33.98 o 
  -2   2   9     1722.74     1745.60     13.78 o 
  -1   2   9     2555.36     2774.22     23.34 o 
   0   2   9     1650.19     1758.17     18.17 o 
   1   2   9     1144.61     1113.33     10.77 o 
   2   2   9      556.64      538.35      6.57 o 
   3   2   9       57.11       62.40      2.09 o 
   4   2   9      517.15      510.02      5.41 o 
   5   2   9       25.00       26.39      3.20 o 
   6   2   9       73.84       68.40      4.02 o 
   7   2   9      294.16      262.79      6.65 o 
   8   2   9       35.05       42.65      4.34 o 
   9   2   9       16.21        9.04      5.41 o 
  10   2   9      114.39      106.76      7.05 o 
  11   2   9        3.80        8.30      9.19 o 
 -15   3   9       27.70        7.22     12.27 o 
 -14   3   9       33.92       25.26     12.99 o 
 -13   3   9      123.03      112.58     13.71 o 
 -12   3   9       42.27       38.69      7.28 o 
 -11   3   9      215.82      213.58      8.55 o 
 -10   3   9     1014.47      988.17     15.03 o 
  -9   3   9       32.59       31.81      3.12 o 
  -8   3   9      204.49      180.16      5.80 o 
  -7   3   9        7.74        7.60      2.81 o 
  -6   3   9      612.25      583.63      9.20 o 
  -5   3   9      866.53      929.92     11.35 o 
  -4   3   9     3760.50     3854.58     55.58 o 
  -3   3   9      727.99      656.01     10.53 o 
  -2   3   9       82.92      122.74      3.96 o 
  -1   3   9        5.69       10.49      1.43 o 
   0   3   9     2996.01     2878.56     23.97 o 
   1   3   9      586.50      572.40      6.13 o 
   2   3   9      204.99      207.40      3.43 o 
   3   3   9       17.77       10.12      1.86 o 
   4   3   9       54.67       52.70      3.49 o 
   5   3   9        0.55       -2.95      2.95 o 
   6   3   9      240.20      226.89      6.21 o 
   7   3   9      144.23      147.16      5.55 o 
   8   3   9       18.96       28.76      5.18 o 
   9   3   9       95.38       77.45      6.13 o 
  10   3   9       11.06       11.91      5.64 o 
  11   3   9        7.78       -1.28      6.29 o 
 -15   4   9        7.66       -4.33     13.71 o 
 -14   4   9        4.39       -5.77     12.27 o 
 -13   4   9        6.73        9.26      4.60 o 
 -12   4   9      232.60      214.98     11.21 o 
 -11   4   9      506.68      452.10     14.38 o 
 -10   4   9       92.87       82.51      4.69 o 
  -9   4   9     1476.15     1401.34     18.69 o 
  -8   4   9       89.81       92.99      4.50 o 
  -7   4   9      614.93      580.86      9.85 o 
  -6   4   9      602.86      633.58     10.24 o 
  -5   4   9       13.83       12.52      2.96 o 
  -4   4   9        4.49        6.59      2.26 o 
  -3   4   9     1169.55     1060.88     10.86 o 
  -2   4   9      515.56      474.33      6.57 o 
  -1   4   9      514.23      463.90      5.71 o 
   0   4   9      278.43      254.68      3.52 o 
   1   4   9       10.78        8.95      1.26 o 
   2   4   9      823.40      819.33      8.33 o 
   3   4   9      143.85      151.82      4.72 o 
   4   4   9       84.31       77.67      4.33 o 
   5   4   9      143.87      136.48      4.50 o 
   6   4   9      214.07      212.45      6.28 o 
   7   4   9       81.87       84.90      4.36 o 
   8   4   9      284.34      317.27      8.49 o 
   9   4   9       64.05       59.24      5.65 o 
  10   4   9        1.52       -1.62      5.62 o 
 -14   5   9      105.52      103.40      8.52 o 
 -13   5   9       52.26       46.91      6.63 o 
 -12   5   9       60.77       46.10      5.61 o 
 -11   5   9        3.02       -3.78      4.11 o 
 -10   5   9      485.60      462.29      9.93 o 
  -9   5   9        0.28        2.33      3.86 o 
  -8   5   9     1415.73     1325.45     18.11 o 
  -7   5   9       48.62       58.20      4.11 o 
  -6   5   9      104.68      109.56      4.74 o 
  -5   5   9      207.74      204.16      6.79 o 
  -4   5   9     1330.78     1328.35     16.72 o 
  -3   5   9       71.93       77.74      2.54 o 
  -2   5   9     4083.86     4108.55     34.03 o 
  -1   5   9      993.01      965.38      9.45 o 
   0   5   9      825.21      837.92      9.09 o 
   1   5   9      783.75      783.91      8.53 o 
   2   5   9      226.52      240.78      4.82 o 
   3   5   9       10.42       10.07      2.74 o 
   4   5   9      823.15      813.57     10.30 o 
   5   5   9      412.75      407.13      7.24 o 
   6   5   9      132.01      125.91      4.70 o 
   7   5   9      248.32      268.78      7.08 o 
   8   5   9       49.24       53.45      5.99 o 
   9   5   9       42.36       45.28      5.44 o 
  10   5   9        1.18       -0.54      5.91 o 
 -14   6   9       16.12       20.07      7.07 o 
 -13   6   9       13.57       11.47      5.89 o 
 -12   6   9       37.63       35.83      5.83 o 
 -11   6   9       37.93       34.16      4.99 o 
 -10   6   9        9.48       10.11      4.30 o 
  -9   6   9      472.02      474.90      9.99 o 
  -8   6   9      460.78      434.93      9.29 o 
  -7   6   9      625.27      560.10     11.99 o 
  -6   6   9      367.96      351.06      9.92 o 
  -5   6   9      154.38      143.04      5.82 o 
  -4   6   9      545.02      554.13      6.75 o 
  -3   6   9       22.00       25.79      2.17 o 
  -2   6   9       88.25       89.62      2.81 o 
  -1   6   9      408.74      394.99      6.99 o 
   0   6   9     4374.12     4305.61     55.09 o 
   1   6   9      327.84      320.30      8.65 o 
   2   6   9        5.00        4.01      2.69 o 
   3   6   9       78.18       74.05      4.18 o 
   4   6   9        0.93       -3.35      3.41 o 
   5   6   9      370.15      386.65      7.26 o 
   6   6   9      403.59      429.85     10.33 o 
   7   6   9        0.13       -1.50      4.97 o 
   8   6   9       23.40       31.30      5.17 o 
   9   6   9        1.02       -5.00      5.00 o 
 -13   7   9       93.76       96.32      7.53 o 
 -12   7   9        1.98        1.20      5.07 o 
 -11   7   9        3.22       -4.70      4.70 o 
 -10   7   9       29.30       32.07      5.02 o 
  -9   7   9      108.52      110.02      5.91 o 
  -8   7   9     1887.05     1908.55     30.00 o 
  -7   7   9     1730.30     1725.15     22.75 o 
  -6   7   9        0.78       -1.61      4.56 o 
  -5   7   9       31.02       23.61      3.83 o 
  -4   7   9       68.44       55.11      3.77 o 
  -3   7   9       77.42       70.76      3.17 o 
  -2   7   9     1204.88     1199.73     18.49 o 
  -1   7   9      642.37      626.97     12.02 o 
   0   7   9        1.35        2.44      3.85 o 
   1   7   9       17.97       18.51      4.23 o 
   2   7   9       45.02       46.13      4.55 o 
   3   7   9      220.69      232.99      5.23 o 
   4   7   9      591.17      617.09     10.40 o 
   5   7   9      432.70      463.13     10.88 o 
   6   7   9        8.28       10.85      5.05 o 
   7   7   9      190.70      190.53     10.32 o 
   8   7   9       15.56        6.89      5.81 o 
 -12   8   9       39.46       38.31      5.91 o 
 -11   8   9      173.33      187.54      7.84 o 
 -10   8   9        1.37       11.12      4.95 o 
  -9   8   9      596.28      614.02     12.09 o 
  -8   8   9      121.34      103.16      5.76 o 
  -7   8   9      658.44      637.17     11.79 o 
  -6   8   9      287.98      296.38     10.61 o 
  -5   8   9       79.70       73.83      6.11 o 
  -4   8   9        1.97        1.48      3.39 o 
  -3   8   9     1000.41     1017.47     50.16 o 
  -2   8   9      416.28      425.25      9.92 o 
  -1   8   9     1351.04     1399.82     21.59 o 
   0   8   9     1598.85     1591.84     24.06 o 
   1   8   9       38.02       37.33      6.04 o 
   2   8   9      291.66      262.91     10.13 o 
   3   8   9       37.97       39.24      5.21 o 
   4   8   9        0.74        3.78      4.91 o 
   5   8   9      166.86      185.97     17.32 o 
   6   8   9      289.34      304.14      9.74 o 
   7   8   9        3.36        0.62      5.20 o 
 -11   9   9       36.38       48.66      7.11 o 
 -10   9   9      347.94      390.30     12.00 o 
  -9   9   9       30.44       38.28      6.08 o 
  -8   9   9      423.94      427.66     11.57 o 
  -7   9   9       62.47       67.62      6.56 o 
  -6   9   9        4.87        7.78      5.33 o 
  -5   9   9      233.99      262.01     13.11 o 
  -4   9   9      692.81      719.50     31.03 o 
  -3   9   9       11.87        4.33     11.55 o 
  -2   9   9     1231.33     1249.95     32.16 o 
  -1   9   9      662.84      686.12     16.34 o 
   0   9   9      439.25      437.71     13.32 o 
   1   9   9      478.28      496.53     11.99 o 
   2   9   9        1.11        0.11      4.82 o 
   3   9   9       19.15       13.03      5.48 o 
   4   9   9      142.13      162.35      8.95 o 
   5   9   9      162.68      188.26     12.25 o 
   6   9   9        6.60       12.76      4.78 o 
  -9  10   9      335.71      386.60     19.06 o 
  -8  10   9       89.30      110.64      6.98 o 
  -7  10   9       89.18      103.72     10.76 o 
  -6  10   9       65.26       58.53      9.94 o 
  -5  10   9        6.25       14.37      8.41 o 
  -4  10   9       69.92       81.55     14.43 o 
  -3  10   9      557.16      618.46     30.31 o 
  -2  10   9       34.32       38.14      8.13 o 
  -1  10   9      255.80      274.86     11.62 o 
   0  10   9      187.77      194.19     10.40 o 
   1  10   9        0.31        0.96      6.22 o 
   2  10   9      137.09      130.95     16.08 o 
   3  10   9       47.88       67.72      7.89 o 
   4  10   9        0.02        1.19      7.90 o 
   5  10   9       18.30       16.86      8.66 o 
  -7  11   9       42.30       32.30     12.27 o 
  -6  11   9       30.89       39.33     10.21 o 
  -5  11   9      291.92      320.78     17.09 o 
  -4  11   9      404.17      448.43     19.13 o 
  -3  11   9       64.26       75.05     15.15 o 
  -2  11   9      160.88      137.12     18.04 o 
  -1  11   9       32.15       36.01      7.30 o 
   0  11   9      209.28      246.84     12.16 o 
   1  11   9      229.79      257.80     12.34 o 
   2  11   9       43.07       32.67      7.77 o 
 -16   0  10        0.80       -9.38     12.27 o 
 -15   0  10      436.54      458.25     25.26 o 
 -14   0  10      407.32      430.11     23.81 o 
 -13   0  10      141.23      121.96     12.99 o 
 -12   0  10      142.43      123.40     12.27 o 
 -11   0  10      230.18      224.38     10.05 o 
 -10   0  10     2757.25     2790.23     51.42 o 
  -9   0  10     5598.75     5782.92    143.97 o 
  -8   0  10     7019.00     7190.60    134.59 o 
  -7   0  10       18.35       17.87      3.40 o 
  -6   0  10      753.21      791.42     17.56 o 
  -5   0  10     2211.14     2287.31     31.79 o 
  -4   0  10      459.23      419.56      6.65 o 
  -3   0  10     9206.35     9404.83    129.24 o 
  -2   0  10     9211.47     8886.51     86.95 o 
  -1   0  10     2012.00     1976.35     23.59 o 
   0   0  10     2528.20     2534.65     29.51 o 
   1   0  10     1173.45     1238.23     18.01 o 
   2   0  10      166.30      189.69      6.05 o 
   3   0  10     3810.12     3903.61     44.54 o 
   4   0  10      670.75      627.90     14.64 o 
   5   0  10      259.88      272.73      7.09 o 
   6   0  10     1024.35     1047.15     16.59 o 
   7   0  10      101.19       87.77     10.10 o 
   8   0  10       58.62       54.13      5.22 o 
   9   0  10       52.99       54.85     12.27 o 
  10   0  10       33.40       40.41     13.71 o 
  11   0  10       86.93       78.66     16.60 o 
 -16   1  10      117.76      136.06     14.07 o 
 -15   1  10       43.61       42.11      9.19 o 
 -14   1  10      218.03      224.53     20.57 o 
 -13   1  10      249.12      224.58     12.73 o 
 -12   1  10      500.73      478.52     15.56 o 
 -11   1  10      110.06      113.87      5.55 o 
 -10   1  10      224.67      205.64      9.17 o 
  -9   1  10      793.37      810.58     13.12 o 
  -8   1  10      442.20      451.42      7.21 o 
  -7   1  10     6387.91     6336.46     62.85 o 
  -6   1  10     1390.87     1434.41     22.46 o 
  -5   1  10       84.88      119.63      3.74 o 
  -4   1  10     3841.91     3879.67     35.72 o 
  -3   1  10      189.48      153.32      3.27 o 
  -2   1  10     4341.95     4130.98     29.31 o 
  -1   1  10    13554.79    13716.19    109.19 o 
   0   1  10     1215.37     1295.45     12.35 o 
   1   1  10      234.92      242.97      5.91 o 
   2   1  10      291.23      303.94      4.95 o 
   3   1  10      371.17      366.39      4.94 o 
   4   1  10     1228.27     1192.74     10.36 o 
   5   1  10     3180.86     3163.40     26.03 o 
   6   1  10       36.16       24.78      2.57 o 
   7   1  10      541.49      550.31     10.81 o 
   8   1  10        1.85       -2.68      4.64 o 
   9   1  10      129.77      141.98      7.87 o 
  10   1  10        2.49       11.24     10.10 o 
  11   1  10       47.74       52.60     10.21 o 
 -15   2  10       63.40       62.44     13.35 o 
 -14   2  10      108.34      124.85     15.88 o 
 -13   2  10      125.79      119.80     14.43 o 
 -12   2  10        6.44       -0.06      6.86 o 
 -11   2  10      731.25      787.48     16.03 o 
 -10   2  10      296.08      274.68      6.21 o 
  -9   2  10     3565.78     3596.54     33.75 o 
  -8   2  10     1178.51     1226.02     13.16 o 
  -7   2  10      179.89      174.97      4.17 o 
  -6   2  10     1096.57     1206.46     12.89 o 
  -5   2  10     1933.43     1860.55     18.66 o 
  -4   2  10      706.46      693.67     10.05 o 
  -3   2  10     4074.89     3948.73     37.19 o 
  -2   2  10     3809.79     3741.80     30.72 o 
  -1   2  10     1380.41     1330.76     12.34 o 
   0   2  10     1873.99     1799.75     15.36 o 
   1   2  10      256.85      249.00      4.33 o 
   2   2  10       20.39       24.81      2.74 o 
   3   2  10      852.81      823.90      8.02 o 
   4   2  10     1421.82     1395.11     11.61 o 
   5   2  10      268.77      251.88      6.32 o 
   6   2  10     1434.09     1431.68     16.94 o 
   7   2  10       15.41       16.99      3.81 o 
   8   2  10       17.38       26.94      4.74 o 
   9   2  10        4.89       -1.88      4.90 o 
  10   2  10        0.27       -3.17      5.77 o 
 -15   3  10       35.81        8.66     12.99 o 
 -14   3  10        0.01      -11.55     11.55 o 
 -13   3  10      259.77      248.25     19.48 o 
 -12   3  10      381.72      393.06     19.85 o 
 -11   3  10       72.83       61.90      5.68 o 
 -10   3  10     2196.11     2175.88     28.80 o 
  -9   3  10     2144.98     2074.74     22.79 o 
  -8   3  10      593.95      587.45      8.68 o 
  -7   3  10      534.95      537.49      8.05 o 
  -6   3  10       40.72       42.86      3.93 o 
  -5   3  10      547.11      551.50      8.20 o 
  -4   3  10     6506.30     6461.35     70.21 o 
  -3   3  10     2359.99     2349.53     23.28 o 
  -2   3  10      424.91      381.14      6.07 o 
  -1   3  10      403.14      342.54      4.30 o 
   0   3  10      443.15      454.92      6.20 o 
   1   3  10     1310.11     1334.97     11.88 o 
   2   3  10     1044.39     1060.13      9.56 o 
   3   3  10     1126.88     1098.35     10.16 o 
   4   3  10      289.05      289.47      6.55 o 
   5   3  10      458.70      462.20      8.33 o 
   6   3  10       20.94       16.13      3.75 o 
   7   3  10      613.51      619.55     10.27 o 
   8   3  10      217.24      230.37      7.61 o 
   9   3  10       82.34       79.45      6.36 o 
  10   3  10       14.99        8.58      5.79 o 
 -15   4  10       12.04      -12.27     12.27 o 
 -14   4  10       57.25       49.07     14.43 o 
 -13   4  10       56.35       45.27      5.07 o 
 -12   4  10      258.98      261.53      9.64 o 
 -11   4  10     1893.48     1823.16     29.96 o 
 -10   4  10      111.91      127.63      5.46 o 
  -9   4  10      301.04      288.85      7.52 o 
  -8   4  10       58.96       62.92      5.86 o 
  -7   4  10      204.61      185.66      6.20 o 
  -6   4  10     1087.37     1105.59     13.50 o 
  -5   4  10     1859.05     1816.39     22.18 o 
  -4   4  10       93.33       77.93      3.65 o 
  -3   4  10      510.52      519.13      7.57 o 
  -2   4  10     3093.52     3065.56     29.69 o 
  -1   4  10        5.28        2.49      1.86 o 
   0   4  10     2787.50     2759.78     20.16 o 
   1   4  10     1606.90     1653.86     12.85 o 
   2   4  10      101.18      103.73      3.06 o 
   3   4  10      916.24      933.73     11.82 o 
   4   4  10      434.86      424.13      7.31 o 
   5   4  10       46.12       31.01      3.57 o 
   6   4  10      310.43      339.38      7.37 o 
   7   4  10       27.98       26.22      4.53 o 
   8   4  10       36.92       44.10      5.77 o 
   9   4  10      215.13      239.92      9.79 o 
  10   4  10       29.16       24.38      7.45 o 
 -14   5  10       32.16       13.21      6.87 o 
 -13   5  10       18.35       21.50      6.94 o 
 -12   5  10       88.47       83.39      6.28 o 
 -11   5  10      384.29      369.69      8.97 o 
 -10   5  10     1107.78     1125.30     20.47 o 
  -9   5  10      223.51      260.58      7.53 o 
  -8   5  10       39.42       37.70      4.46 o 
  -7   5  10       13.29        7.75      3.59 o 
  -6   5  10      197.74      193.82      6.51 o 
  -5   5  10      795.55      770.79     11.24 o 
  -4   5  10     4199.88     4083.63     45.86 o 
  -3   5  10     2190.04     2187.55     22.01 o 
  -2   5  10      497.33      506.33      6.26 o 
  -1   5  10       42.05       42.96      2.22 o 
   0   5  10       54.85       53.83      2.94 o 
   1   5  10      767.44      766.04     10.54 o 
   2   5  10     1201.05     1225.06     12.98 o 
   3   5  10     1870.01     1876.04     19.50 o 
   4   5  10        5.38       -2.97      2.97 o 
   5   5  10       18.88       16.17      3.46 o 
   6   5  10      147.39      137.53      5.15 o 
   7   5  10      201.74      237.55      8.35 o 
   8   5  10      173.47      187.26      9.71 o 
   9   5  10        4.82       -3.65      5.08 o 
 -14   6  10       56.63       51.91      9.18 o 
 -13   6  10        0.16       -5.83      5.83 o 
 -12   6  10      108.46      133.61      7.25 o 
 -11   6  10      260.18      260.27      8.30 o 
 -10   6  10       52.62       52.78      5.06 o 
  -9   6  10      684.82      651.07     12.04 o 
  -8   6  10      279.44      279.36      7.85 o 
  -7   6  10       15.14        0.64      3.86 o 
  -6   6  10       18.30       21.58      3.96 o 
  -5   6  10      874.68      860.13     14.41 o 
  -4   6  10      285.95      278.42      6.43 o 
  -3   6  10      747.29      737.36      8.65 o 
  -2   6  10      417.92      424.67      5.67 o 
  -1   6  10      864.60      857.96     11.06 o 
   0   6  10       36.34       38.75      4.48 o 
   1   6  10       29.32       19.26      4.21 o 
   2   6  10        0.91       -0.50      2.44 o 
   3   6  10      212.42      209.32      6.33 o 
   4   6  10       70.24       66.75      4.65 o 
   5   6  10       13.63       18.96      3.61 o 
   6   6  10      217.64      220.95      7.87 o 
   7   6  10       14.48       14.85      5.05 o 
   8   6  10        0.54        1.53      5.13 o 
   9   6  10       16.21        6.33      5.45 o 
 -13   7  10        7.14        2.81      7.19 o 
 -12   7  10       15.08       11.65      6.04 o 
 -11   7  10       43.05       45.77      6.24 o 
 -10   7  10       66.32       70.91      5.59 o 
  -9   7  10      144.98      132.81      7.94 o 
  -8   7  10       67.05       64.47      5.32 o 
  -7   7  10      195.75      178.70      7.16 o 
  -6   7  10      283.84      294.71      8.06 o 
  -5   7  10      158.24      155.67      5.85 o 
  -4   7  10     1002.98     1014.18     15.63 o 
  -3   7  10      181.72      178.32      4.88 o 
  -2   7  10      163.35      162.51      6.72 o 
  -1   7  10      206.39      190.44      7.11 o 
   0   7  10       35.22       32.60      6.39 o 
   1   7  10      742.79      741.38     14.15 o 
   2   7  10      451.92      458.92     11.08 o 
   3   7  10        0.78        0.13      3.32 o 
   4   7  10       32.30       39.23      4.45 o 
   5   7  10       47.57       44.62      5.48 o 
   6   7  10        4.21        4.00      5.94 o 
   7   7  10       83.76       70.30      6.48 o 
   8   7  10       33.15       31.25      6.55 o 
 -12   8  10       15.40        5.87      5.91 o 
 -11   8  10        9.12        7.91      5.29 o 
 -10   8  10        2.35       -1.12      4.94 o 
  -9   8  10        0.73       -3.66      4.71 o 
  -8   8  10      220.53      218.07      8.04 o 
  -7   8  10      296.57      295.71      8.46 o 
  -6   8  10      183.22      170.65      9.58 o 
  -5   8  10        1.82       -3.34      5.57 o 
  -4   8  10       49.63       50.78      5.74 o 
  -3   8  10      199.12      199.56     16.24 o 
  -2   8  10      785.59      784.26     17.13 o 
  -1   8  10       71.17       77.51      5.51 o 
   0   8  10      402.88      423.86     10.62 o 
   1   8  10      297.10      296.17      9.35 o 
   2   8  10       32.00       39.89     10.16 o 
   3   8  10       22.90       24.95      5.46 o 
   4   8  10        7.35        8.12      5.35 o 
   5   8  10        0.58       -4.33      5.27 o 
   6   8  10       12.06        7.37      5.35 o 
   7   8  10       12.73       16.28      6.14 o 
 -10   9  10        3.98        6.24      6.05 o 
  -9   9  10        0.59        4.50      5.64 o 
  -8   9  10        3.15       -0.07      5.27 o 
  -7   9  10      172.15      174.61     11.11 o 
  -6   9  10      216.31      206.45      9.37 o 
  -5   9  10       45.17       45.12      4.81 o 
  -4   9  10        1.87       -8.66     10.10 o 
  -3   9  10      209.97      198.46     18.04 o 
  -2   9  10      142.27      135.94      8.04 o 
  -1   9  10      101.29       99.52      7.69 o 
   0   9  10       74.12       85.89      7.61 o 
   1   9  10       10.11        7.89      5.03 o 
   2   9  10        3.96        3.28      5.11 o 
   3   9  10       77.01       84.38      6.65 o 
   4   9  10       29.14       24.78      6.64 o 
   5   9  10        6.50        2.82      7.80 o 
   6   9  10       18.28       25.98     13.71 o 
  -9  10  10        5.89       11.64      6.22 o 
  -8  10  10        1.32       -9.18      9.18 o 
  -7  10  10       71.96       79.07      7.07 o 
  -6  10  10        4.28       11.94     10.82 o 
  -5  10  10        0.71       -0.72      8.67 o 
  -4  10  10       49.82       49.79     14.43 o 
  -3  10  10        8.02        9.38     11.55 o 
  -2  10  10        9.30        8.36      7.58 o 
  -1  10  10       81.88      103.67      8.38 o 
   0  10  10        7.53       17.54      6.75 o 
   1  10  10       14.32       24.62      6.80 o 
   2  10  10       26.03       37.35      7.95 o 
   3  10  10        2.89       -1.92      6.67 o 
   4  10  10       31.68       46.15      9.43 o 
  -6  11  10        0.54        1.46     14.07 o 
  -5  11  10       12.44       15.21     11.91 o 
  -4  11  10       17.44       34.25      9.94 o 
  -3  11  10        4.57       16.60     12.99 o 
  -2  11  10       32.14       47.81     10.82 o 
  -1  11  10        6.94       -5.28      6.58 o 
   0  11  10       34.75       43.65      7.89 o 
   1  11  10        0.10        7.35      7.33 o 
 -15   1  11        0.04       -5.90      8.41 o 
 -14   1  11       54.51       44.15      9.74 o 
 -13   1  11       64.27       54.48      8.12 o 
 -12   1  11       92.86       86.50     12.63 o 
 -11   1  11      222.68      223.63      7.34 o 
 -10   1  11       15.24        1.52      3.55 o 
  -9   1  11       19.73       15.29      3.78 o 
  -8   1  11      545.89      539.73      8.54 o 
  -7   1  11      268.07      261.00      5.53 o 
  -6   1  11        5.63        0.74      2.02 o 
  -5   1  11       10.31        7.14      1.90 o 
  -4   1  11      962.27      935.19     14.58 o 
  -3   1  11      291.22      260.41      4.95 o 
  -2   1  11     1080.30     1212.99     11.58 o 
  -1   1  11       19.76       19.89      2.04 o 
   0   1  11      100.34      109.44      3.86 o 
   1   1  11      665.26      715.08     11.24 o 
   2   1  11      572.63      577.55      7.04 o 
   3   1  11      374.80      371.98      6.01 o 
   4   1  11      149.53      145.53      3.90 o 
   5   1  11       20.03       21.65      3.00 o 
   6   1  11       56.00       51.53      3.22 o 
   7   1  11       61.50       67.34      5.55 o 
   8   1  11       27.74       27.18      5.77 o 
   9   1  11        2.89        6.51      5.14 o 
  10   1  11       36.44       40.41      9.94 o 
 -15   2  11       21.08       14.19     15.88 o 
 -14   2  11       55.87       51.24     13.71 o 
 -13   2  11        5.21       -5.77     10.10 o 
 -12   2  11      110.78      108.37      6.50 o 
 -11   2  11      252.48      235.77      7.32 o 
 -10   2  11      705.67      677.91     10.40 o 
  -9   2  11       29.98       26.43      3.02 o 
  -8   2  11      381.41      351.35      5.83 o 
  -7   2  11      781.81      763.43      9.38 o 
  -6   2  11      221.58      211.90      4.50 o 
  -5   2  11      469.00      402.80      6.45 o 
  -4   2  11     3472.81     3395.94     38.35 o 
  -3   2  11        0.42        0.24      1.18 o 
  -2   2  11      723.83      768.26      8.04 o 
  -1   2  11       22.97        9.30      1.74 o 
   0   2  11      178.00      164.63      3.87 o 
   1   2  11      634.24      640.52      7.28 o 
   2   2  11      897.16      916.63     15.54 o 
   3   2  11        1.88       -1.60      1.96 o 
   4   2  11        8.18        6.92      2.32 o 
   5   2  11       11.12        5.37      2.84 o 
   6   2  11      130.50      137.06      5.27 o 
   7   2  11       62.03       59.02      4.63 o 
   8   2  11       20.99       15.40      4.58 o 
   9   2  11       19.17       13.97      5.39 o 
  10   2  11        0.32       -7.65      7.65 o 
 -15   3  11        7.28      -12.99     12.99 o 
 -14   3  11        7.24       -6.49     11.55 o 
 -13   3  11        3.65       -3.51      6.93 o 
 -12   3  11       36.65       33.94      7.28 o 
 -11   3  11       58.87       52.87      5.49 o 
 -10   3  11      719.66      700.10     12.60 o 
  -9   3  11      558.83      590.16     11.94 o 
  -8   3  11       11.31        6.66      2.80 o 
  -7   3  11        4.00        3.55      2.54 o 
  -6   3  11      356.97      355.80     10.38 o 
  -5   3  11      217.71      236.19      6.08 o 
  -4   3  11      973.90      956.67     14.77 o 
  -3   3  11     1761.97     1713.76     20.61 o 
  -2   3  11        0.13       -2.15      2.15 o 
  -1   3  11      225.53      216.61      3.70 o 
   0   3  11      366.76      386.57      5.08 o 
   1   3  11      263.82      263.64      4.31 o 
   2   3  11     1089.25     1038.43     12.51 o 
   3   3  11      424.73      424.28      5.73 o 
   4   3  11       61.94       60.22      4.23 o 
   5   3  11      185.82      185.04      6.06 o 
   6   3  11        4.24        6.13      3.63 o 
   7   3  11      196.08      186.64      6.91 o 
   8   3  11       37.58       35.51      4.73 o 
   9   3  11        0.16       -5.43      5.43 o 
  10   3  11        5.22        0.21      5.71 o 
 -15   4  11        0.66       -8.66     12.99 o 
 -14   4  11        6.73       15.88     12.99 o 
 -13   4  11       28.23       23.03      4.64 o 
 -12   4  11        5.91       -1.22      5.50 o 
 -11   4  11      519.27      531.59     13.55 o 
 -10   4  11      584.90      567.57     14.04 o 
  -9   4  11       35.34       30.21      4.15 o 
  -8   4  11       94.52       78.73      4.56 o 
  -7   4  11       48.07       43.69      3.09 o 
  -6   4  11        6.84        8.87      2.66 o 
  -5   4  11     1021.23     1029.34     14.21 o 
  -4   4  11     2336.87     2323.13     27.73 o 
  -3   4  11      268.98      286.06      6.13 o 
  -2   4  11     1439.41     1411.35     18.70 o 
  -1   4  11       96.24      104.26      4.49 o 
   0   4  11     1118.17     1119.16      9.35 o 
   1   4  11      125.26      130.16      3.26 o 
   2   4  11      117.32      115.24      3.50 o 
   3   4  11       29.57       25.33      3.41 o 
   4   4  11     1553.67     1515.36     16.54 o 
   5   4  11        2.74        1.68      3.30 o 
   6   4  11      443.49      477.03      8.40 o 
   7   4  11       22.04       18.20      4.53 o 
   8   4  11        4.35        2.84      5.00 o 
   9   4  11        4.98       -4.96      5.64 o 
 -14   5  11       27.59       10.23      6.39 o 
 -13   5  11        0.85       -0.98      5.91 o 
 -12   5  11      140.98      144.75      6.97 o 
 -11   5  11       61.79       63.36      5.89 o 
 -10   5  11      385.46      381.66     16.68 o 
  -9   5  11      290.43      270.62      7.73 o 
  -8   5  11       13.70       12.13      4.49 o 
  -7   5  11       35.23       29.79      4.11 o 
  -6   5  11      392.03      393.48      8.07 o 
  -5   5  11      400.00      419.20      8.22 o 
  -4   5  11     1644.73     1623.56     18.64 o 
  -3   5  11     2121.42     2106.40     21.58 o 
  -2   5  11     1157.35     1161.78     12.22 o 
  -1   5  11      182.55      171.11      4.63 o 
   0   5  11       21.90       22.84      2.29 o 
   1   5  11      982.93      964.32     12.35 o 
   2   5  11       68.22       77.31      5.48 o 
   3   5  11     2227.07     2226.05     22.15 o 
   4   5  11        5.99        9.17      3.37 o 
   5   5  11      553.00      570.00      9.09 o 
   6   5  11       13.92       11.76      4.61 o 
   7   5  11       53.79       54.61      5.53 o 
   8   5  11        0.51        1.46      5.13 o 
   9   5  11        3.76       -2.31      5.50 o 
 -13   6  11      396.30      403.26     11.62 o 
 -12   6  11       46.57       75.80      6.46 o 
 -11   6  11      117.90      102.68      9.14 o 
 -10   6  11        3.45        6.62      4.50 o 
  -9   6  11      622.63      621.06     11.72 o 
  -8   6  11      703.08      715.47     14.24 o 
  -7   6  11      270.09      295.70      8.02 o 
  -6   6  11      290.49      315.39      8.10 o 
  -5   6  11      608.50      593.21     10.03 o 
  -4   6  11       50.48       64.57      5.30 o 
  -3   6  11     2798.36     2822.82     27.88 o 
  -2   6  11     3788.33     3835.75     43.94 o 
  -1   6  11        2.04        5.04      2.39 o 
   0   6  11        2.46       -4.56      4.56 o 
   1   6  11       68.45       69.66      5.30 o 
   2   6  11      133.88      141.72      4.79 o 
   3   6  11       10.53        1.70      3.59 o 
   4   6  11      552.35      564.63     12.97 o 
   5   6  11       97.93       95.54      8.76 o 
   6   6  11      326.69      301.24     10.25 o 
   7   6  11       13.89       14.69      5.23 o 
   8   6  11       27.39       18.59      5.78 o 
 -13   7  11       13.65       11.63      6.20 o 
 -12   7  11      244.55      254.62     10.23 o 
 -11   7  11       31.43       42.87      5.46 o 
 -10   7  11      464.85      477.18     12.33 o 
  -9   7  11      193.63      217.20      8.11 o 
  -8   7  11       23.77       16.49      4.52 o 
  -7   7  11      327.54      320.40      8.76 o 
  -6   7  11     1877.28     1867.52     33.98 o 
  -5   7  11      428.94      443.24      9.71 o 
  -4   7  11      506.38      497.31     11.59 o 
  -3   7  11       52.21       62.05      3.84 o 
  -2   7  11      910.24      946.61     16.22 o 
  -1   7  11      484.78      462.38     10.68 o 
   0   7  11      129.02      120.60      7.29 o 
   1   7  11        0.57       -4.31      4.31 o 
   2   7  11       36.11       29.43      5.19 o 
   3   7  11      199.23      195.49      5.26 o 
   4   7  11      202.60      198.53     10.90 o 
   5   7  11      601.96      629.37     13.49 o 
   6   7  11       80.06       76.62      7.95 o 
   7   7  11        0.38       -5.34      5.71 o 
 -12   8  11        6.01        1.61      5.65 o 
 -11   8  11       69.20       65.63      6.18 o 
 -10   8  11       34.40       23.34      5.37 o 
  -9   8  11      120.32      113.16      6.42 o 
  -8   8  11      470.86      496.88     10.85 o 
  -7   8  11      152.03      148.95      6.38 o 
  -6   8  11       25.77       25.44      4.84 o 
  -5   8  11      425.93      425.38     13.86 o 
  -4   8  11      295.46      317.50     30.67 o 
  -3   8  11      332.99      353.21     19.48 o 
  -2   8  11      912.97      924.29     22.93 o 
  -1   8  11      183.80      189.63     12.12 o 
   0   8  11        6.00        8.71      4.67 o 
   1   8  11      131.54      148.60      7.29 o 
   2   8  11      154.15      144.10      7.18 o 
   3   8  11      193.53      221.46      9.34 o 
   4   8  11      451.68      479.63     14.55 o 
   5   8  11        1.23        1.53      5.19 o 
   6   8  11       42.26       37.62      6.80 o 
 -10   9  11        3.77       -5.79      5.79 o 
  -9   9  11      118.01      126.29     15.00 o 
  -8   9  11        8.41       11.91      5.72 o 
  -7   9  11      293.30      312.33     14.85 o 
  -6   9  11      490.08      514.93     13.65 o 
  -5   9  11       73.89       74.09     11.34 o 
  -4   9  11       83.51       98.87     15.88 o 
  -3   9  11      421.80      451.76     24.54 o 
  -2   9  11        0.63        1.47      5.84 o 
  -1   9  11      489.63      483.61     14.38 o 
   0   9  11      469.97      467.25     18.11 o 
   1   9  11       33.43       45.07      6.77 o 
   2   9  11      309.83      306.34     12.19 o 
   3   9  11      136.97      144.74      9.02 o 
   4   9  11        4.64        5.71      6.75 o 
   5   9  11      121.33      140.30     27.42 o 
  -8  10  11       49.23       47.54      7.17 o 
  -7  10  11       56.50       58.96      6.43 o 
  -6  10  11       26.75       37.65     10.46 o 
  -5  10  11      252.16      320.18     17.09 o 
  -4  10  11      169.19      181.14     18.76 o 
  -3  10  11       14.68       20.21     12.27 o 
  -2  10  11      382.46      431.95     17.15 o 
  -1  10  11       85.65      105.18      8.38 o 
   0  10  11      365.91      382.11     13.74 o 
   1  10  11      282.68      309.52     12.90 o 
   2  10  11       12.66       20.23      7.48 o 
   3  10  11       44.02       50.95      8.31 o 
  -5  11  11        1.74        0.00      9.70 o 
  -4  11  11       75.82       58.45     15.15 o 
  -3  11  11      176.08      162.37     18.76 o 
  -2  11  11       33.28       38.45      9.54 o 
  -1  11  11       38.28       45.43      8.17 o 
   0  11  11       77.92      103.99      9.15 o 
 -15   0  12      172.94      146.50     16.60 o 
 -14   0  12      103.09      131.34     14.43 o 
 -13   0  12     2007.03     2073.33     61.34 o 
 -12   0  12       92.76      103.92     12.27 o 
 -11   0  12      624.75      594.48     23.45 o 
 -10   0  12      292.37      268.27     11.09 o 
  -9   0  12        2.50       65.91     45.10 o 
  -8   0  12     2296.76     2242.38     43.34 o 
  -7   0  12     7239.44     7302.58    126.07 o 
  -6   0  12     6762.24     6755.21     72.47 o 
  -5   0  12      600.96      610.82     10.51 o 
  -4   0  12     6039.73     6138.19     73.75 o 
  -3   0  12     2514.63     2656.01     28.00 o 
  -2   0  12     6421.57     6356.63     69.69 o 
  -1   0  12      623.24      582.48      9.71 o 
   0   0  12     2465.31     2504.06     38.30 o 
   1   0  12       13.29       15.90      3.26 o 
   2   0  12     3863.30     3966.34     51.35 o 
   3   0  12        1.41        0.27      4.02 o 
   4   0  12     3550.24     3536.09     41.24 o 
   5   0  12     1205.46     1239.94     17.56 o 
   6   0  12       63.20       55.79      6.93 o 
   7   0  12        3.00       -5.46      5.46 o 
   8   0  12        8.19        4.71     10.10 o 
   9   0  12       33.26       34.64     13.71 o 
 -15   1  12      136.69      152.33     16.96 o 
 -14   1  12      444.94      475.08     24.90 o 
 -13   1  12       80.28       93.47     10.46 o 
 -12   1  12      810.47      812.28     21.65 o 
 -11   1  12      278.72      295.90      8.33 o 
 -10   1  12       77.85       73.69      4.82 o 
  -9   1  12      903.96      924.95     19.79 o 
  -8   1  12      207.07      207.96      6.37 o 
  -7   1  12      340.68      348.78      5.91 o 
  -6   1  12     2304.30     2321.17     23.33 o 
  -5   1  12     6184.83     6084.35     56.05 o 
  -4   1  12     1699.29     1712.68     17.17 o 
  -3   1  12     6102.43     6126.23     44.79 o 
  -2   1  12      580.95      563.14      6.90 o 
  -1   1  12      551.30      551.27      7.34 o 
   0   1  12      418.35      393.23      5.92 o 
   1   1  12     2028.57     2055.97     19.94 o 
   2   1  12      102.41      104.77      3.94 o 
   3   1  12     2809.68     2786.03     26.76 o 
   4   1  12      120.26      127.52      4.92 o 
   5   1  12     1192.11     1174.46     13.19 o 
   6   1  12      218.51      228.95      5.94 o 
   7   1  12        1.48       -3.35      4.43 o 
   8   1  12       11.41       16.21      5.86 o 
   9   1  12       89.41       83.34      6.73 o 
 -15   2  12       88.50       79.84     10.05 o 
 -14   2  12       13.36        7.22     11.55 o 
 -13   2  12      371.22      409.40     16.60 o 
 -12   2  12      278.30      318.69     10.89 o 
 -11   2  12      700.89      694.83     12.80 o 
 -10   2  12     1246.77     1251.58     16.34 o 
  -9   2  12       92.25       83.32      3.66 o 
  -8   2  12     1311.93     1292.05     14.09 o 
  -7   2  12     3168.67     3133.38     30.93 o 
  -6   2  12     3547.09     3535.33     33.93 o 
  -5   2  12      701.65      700.88      9.66 o 
  -4   2  12     5110.48     5110.83     51.48 o 
  -3   2  12      581.94      604.78      5.78 o 
  -2   2  12     3645.65     3608.63     30.19 o 
  -1   2  12      747.86      758.54      7.97 o 
   0   2  12       41.54       45.64      2.90 o 
   1   2  12      315.55      308.78      5.36 o 
   2   2  12     1062.56     1014.89     10.86 o 
   3   2  12        0.22       -2.33      2.33 o 
   4   2  12     1344.48     1385.73     14.06 o 
   5   2  12      438.78      439.23      6.46 o 
   6   2  12       39.41       43.94      4.15 o 
   7   2  12       91.19       79.04      5.05 o 
   8   2  12       28.64       26.42      5.71 o 
   9   2  12        8.01        0.18      5.53 o 
 -15   3  12        1.82       -9.38     12.99 o 
 -14   3  12       99.95      114.74     15.15 o 
 -13   3  12        0.14        7.05      7.45 o 
 -12   3  12      609.37      618.96     18.80 o 
 -11   3  12     1466.41     1453.62     32.27 o 
 -10   3  12       96.25       93.01      5.07 o 
  -9   3  12      409.93      433.61      7.87 o 
  -8   3  12      404.73      407.36      7.41 o 
  -7   3  12       47.06       37.35      3.31 o 
  -6   3  12     1636.98     1624.84     18.97 o 
  -5   3  12     2643.86     2635.58     31.02 o 
  -4   3  12        1.72        5.97      3.02 o 
  -3   3  12     3214.52     3198.10     30.83 o 
  -2   3  12      280.26      282.40      4.47 o 
  -1   3  12      536.34      530.81      6.41 o 
   0   3  12      644.28      636.61      7.12 o 
   1   3  12      495.54      490.52      6.25 o 
   2   3  12      426.41      427.07      5.92 o 
   3   3  12     1845.54     1864.03     18.03 o 
   4   3  12        5.86        1.00      3.54 o 
   5   3  12      210.53      234.86      6.79 o 
   6   3  12      161.30      152.55      8.07 o 
   7   3  12       18.47       13.48      4.56 o 
   8   3  12       15.10       19.38      5.92 o 
   9   3  12       79.25       75.47      7.18 o 
 -15   4  12      116.45      144.33     18.04 o 
 -14   4  12        2.44       10.10     12.99 o 
 -13   4  12       62.02       59.07      8.92 o 
 -12   4  12      188.66      204.31     11.25 o 
 -11   4  12      217.97      234.54      9.93 o 
 -10   4  12     1315.62     1286.71     20.22 o 
  -9   4  12      399.44      374.72      8.73 o 
  -8   4  12       48.75       45.79      3.46 o 
  -7   4  12      239.48      246.41      6.19 o 
  -6   4  12        1.62        7.20      2.87 o 
  -5   4  12     1830.00     1820.07     22.83 o 
  -4   4  12     2863.79     2899.42     30.86 o 
  -3   4  12      217.27      203.50      5.80 o 
  -2   4  12      782.59      777.48     11.67 o 
  -1   4  12       38.70       37.42      2.74 o 
   0   4  12       30.58       33.01      2.13 o 
   1   4  12      688.12      672.52      7.92 o 
   2   4  12      898.64      895.92      9.62 o 
   3   4  12      429.88      399.06      7.83 o 
   4   4  12       89.22       91.74      4.42 o 
   5   4  12      135.45      140.96      5.04 o 
   6   4  12       23.97       20.24      4.18 o 
   7   4  12       33.84       38.34      5.16 o 
   8   4  12       39.47       42.23      5.80 o 
 -14   5  12       29.79       21.70      6.39 o 
 -13   5  12       18.86       14.31      6.59 o 
 -12   5  12      159.32      168.33      7.83 o 
 -11   5  12      746.92      678.20     13.89 o 
 -10   5  12       75.61       65.94      5.87 o 
  -9   5  12      831.28      768.62     13.02 o 
  -8   5  12      141.15      140.44      6.38 o 
  -7   5  12      775.14      650.34     16.47 o 
  -6   5  12      869.91      862.34     11.90 o 
  -5   5  12      412.45      442.61      9.79 o 
  -4   5  12       89.79       94.37      4.09 o 
  -3   5  12      344.60      337.99      7.08 o 
  -2   5  12     1422.85     1369.52     14.20 o 
  -1   5  12      274.03      253.14      7.78 o 
   0   5  12     1799.08     1786.23     18.50 o 
   1   5  12        6.91        4.20      3.51 o 
   2   5  12        0.75       -1.57      3.56 o 
   3   5  12      175.63      150.97      6.07 o 
   4   5  12       11.88        8.24      3.55 o 
   5   5  12        1.26       -1.71      3.73 o 
   6   5  12       70.10       73.88      5.77 o 
   7   5  12        0.82       -4.88      4.88 o 
   8   5  12       27.92       25.41      5.71 o 
 -13   6  12       22.06       22.02      6.12 o 
 -12   6  12       46.02       38.27      6.19 o 
 -11   6  12       94.29       97.85      5.91 o 
 -10   6  12      430.61      459.31     10.48 o 
  -9   6  12      207.25      203.98      7.69 o 
  -8   6  12       82.93       62.80      5.07 o 
  -7   6  12      624.27      584.50     11.19 o 
  -6   6  12        4.86        2.57      3.90 o 
  -5   6  12       12.47       17.99      3.31 o 
  -4   6  12      459.35      461.87      9.08 o 
  -3   6  12      434.64      425.06      9.74 o 
  -2   6  12      582.57      557.08      9.75 o 
  -1   6  12      266.57      275.74      5.97 o 
   0   6  12       55.25       60.29      6.98 o 
   1   6  12      752.53      724.78     14.24 o 
   2   6  12       68.16       68.56      4.51 o 
   3   6  12       37.57       28.43      4.28 o 
   4   6  12      175.67      175.13      8.18 o 
   5   6  12      118.71      108.44      7.67 o 
   6   6  12       12.97        9.91      5.43 o 
   7   6  12       59.83       55.48      7.19 o 
 -12   7  12       13.33       16.83      5.94 o 
 -11   7  12       22.28       23.40      5.48 o 
 -10   7  12        1.44        1.31      4.70 o 
  -9   7  12      103.58       98.47      5.96 o 
  -8   7  12      185.29      175.51      7.13 o 
  -7   7  12       14.72       13.78      4.43 o 
  -6   7  12      127.56      127.76      5.28 o 
  -5   7  12      134.14      147.77      7.03 o 
  -4   7  12        1.69        1.56      4.29 o 
  -3   7  12       67.54       69.14      8.02 o 
  -2   7  12      260.09      269.37      6.69 o 
  -1   7  12       35.44       30.81      4.95 o 
   0   7  12       79.89       84.39      6.07 o 
   1   7  12       56.82       63.17      6.15 o 
   2   7  12       94.93       95.46      6.56 o 
   3   7  12      184.39      188.98      6.65 o 
   4   7  12       76.84       73.49      7.60 o 
   5   7  12        1.68        0.19      5.25 o 
   6   7  12       58.06       54.09      6.43 o 
 -11   8  12       53.23       66.11      6.24 o 
 -10   8  12       11.97       10.30      5.08 o 
  -9   8  12        3.35        0.47      4.73 o 
  -8   8  12       11.84       17.09      6.18 o 
  -7   8  12      200.17      193.38      7.79 o 
  -6   8  12      122.76      114.56      8.80 o 
  -5   8  12        0.70       -1.63      6.86 o 
  -4   8  12        6.27       12.80      5.09 o 
  -3   8  12       39.18       27.66      5.84 o 
  -2   8  12       42.76       52.87      6.35 o 
  -1   8  12      613.07      616.68     15.82 o 
   0   8  12      458.92      454.03     17.88 o 
   1   8  12       26.70       27.38      5.39 o 
   2   8  12       18.04       16.00      5.39 o 
   3   8  12        6.73        1.49      8.04 o 
   4   8  12       62.35       55.64      7.75 o 
   5   8  12       40.58       39.25      5.73 o 
 -10   9  12        8.10        2.38      6.22 o 
  -9   9  12       32.81       38.30      6.87 o 
  -8   9  12      109.99      108.77      6.23 o 
  -7   9  12       20.69       11.19      5.48 o 
  -6   9  12        4.93        7.92      5.93 o 
  -5   9  12        3.31        4.64      4.63 o 
  -4   9  12        1.10        4.33     10.82 o 
  -3   9  12        0.21       -1.28      6.76 o 
  -2   9  12       84.48       87.54      7.53 o 
  -1   9  12        2.43        4.46      6.52 o 
   0   9  12      274.86      273.87     12.07 o 
   1   9  12       49.90       42.43      7.63 o 
   2   9  12       95.18       92.28      8.99 o 
   3   9  12        3.59        3.65      7.02 o 
   4   9  12       13.22       11.53      8.92 o 
  -8  10  12      106.73      128.39      8.75 o 
  -7  10  12      108.91      124.25      8.32 o 
  -6  10  12       13.00       22.01      9.19 o 
  -5  10  12       67.04       76.83     10.45 o 
  -4  10  12       68.53       58.45     14.43 o 
  -3  10  12        0.59        3.10      9.74 o 
  -2  10  12       32.88       33.72      8.46 o 
  -1  10  12       84.63       86.93      8.53 o 
   0  10  12       30.46       31.48      7.72 o 
   1  10  12        4.59        5.08      7.48 o 
   2  10  12       52.49       58.71      9.59 o 
 -15   1  13        2.32       -6.83      8.12 o 
 -14   1  13        9.66       16.60      8.67 o 
 -13   1  13       10.76       11.12     12.63 o 
 -12   1  13       41.62       47.84      5.80 o 
 -11   1  13      163.25      148.53     11.43 o 
 -10   1  13      407.05      402.31     15.62 o 
  -9   1  13        7.59        5.22      4.71 o 
  -8   1  13     1899.21     1878.49     22.48 o 
  -7   1  13      630.03      624.98      8.27 o 
  -6   1  13      302.48      300.75      5.51 o 
  -5   1  13       75.62       73.17      2.70 o 
  -4   1  13      402.76      395.11      5.33 o 
  -3   1  13        7.22        5.93      1.80 o 
  -2   1  13        2.73       -0.72      2.07 o 
  -1   1  13       45.73       40.33      2.59 o 
   0   1  13        1.76        1.35      2.44 o 
   1   1  13      533.21      525.07      7.78 o 
   2   1  13      190.08      185.52      5.19 o 
   3   1  13        7.53       10.57      3.15 o 
   4   1  13       15.97        9.95      2.82 o 
   5   1  13       10.70        6.01      3.37 o 
   6   1  13        6.80        4.57      3.51 o 
   7   1  13       12.83        3.85      4.87 o 
   8   1  13        0.14       -5.25      5.25 o 
   9   1  13        2.65       -4.58      8.39 o 
 -15   2  13        2.30       -7.98      7.98 o 
 -14   2  13        0.59       -8.08      8.66 o 
 -13   2  13       29.27       31.82      7.60 o 
 -12   2  13      106.70      107.61      7.47 o 
 -11   2  13        5.87        2.89      4.98 o 
 -10   2  13       12.65        8.38      3.29 o 
  -9   2  13        5.21        0.86      3.57 o 
  -8   2  13        0.43        4.43      2.77 o 
  -7   2  13      694.88      689.79      9.27 o 
  -6   2  13        5.80        7.45      3.25 o 
  -5   2  13        4.05        4.35      2.88 o 
  -4   2  13      497.04      516.92      8.26 o 
  -3   2  13      266.57      252.19      4.16 o 
  -2   2  13       66.92       63.92      2.55 o 
  -1   2  13       39.16       39.58      2.46 o 
   0   2  13       37.99       32.15      2.87 o 
   1   2  13       86.05       89.21      3.38 o 
   2   2  13      366.81      358.54      6.48 o 
   3   2  13      119.06      114.37      4.94 o 
   4   2  13       48.36       46.60      3.70 o 
   5   2  13        5.34        3.52      2.99 o 
   6   2  13       52.60       50.50      4.72 o 
   7   2  13        0.61       -4.25      4.55 o 
   8   2  13       80.67       74.29      6.88 o 
   9   2  13       23.51       15.92      6.42 o 
 -15   3  13        1.09      -12.99     12.99 o 
 -14   3  13        0.86        3.61     12.27 o 
 -13   3  13        8.94        2.84      8.66 o 
 -12   3  13      315.87      286.30     14.18 o 
 -11   3  13      397.69      405.87     10.91 o 
 -10   3  13       26.70       23.31      4.40 o 
  -9   3  13        3.41       -1.43      3.59 o 
  -8   3  13      129.52      116.12      4.37 o 
  -7   3  13      303.51      291.60      8.77 o 
  -6   3  13      650.11      646.07     13.69 o 
  -5   3  13     1460.81     1455.37     24.83 o 
  -4   3  13      266.63      263.78      6.83 o 
  -3   3  13       27.42       30.62      3.17 o 
  -2   3  13      156.16      140.51      4.18 o 
  -1   3  13       34.94       30.71      2.30 o 
   0   3  13      578.61      599.27      7.39 o 
   1   3  13     2156.99     2157.94     19.73 o 
   2   3  13       16.46       18.44      3.02 o 
   3   3  13      326.00      312.76      7.09 o 
   4   3  13        0.83        1.19      3.65 o 
   5   3  13      167.58      173.71      6.17 o 
   6   3  13        4.18       -2.31      4.19 o 
   7   3  13      106.98      106.15      6.80 o 
   8   3  13       22.24       19.90      7.29 o 
 -14   4  13        6.49        0.72     12.27 o 
 -13   4  13      137.06      121.83     10.57 o 
 -12   4  13      170.55      176.29      8.48 o 
 -11   4  13        0.02       -5.38      5.38 o 
 -10   4  13      246.00      237.66     11.79 o 
  -9   4  13        1.99       -2.37      3.74 o 
  -8   4  13       25.79       23.75      3.61 o 
  -7   4  13       55.60       36.56      3.64 o 
  -6   4  13     1313.36     1314.95     16.42 o 
  -5   4  13       18.50       34.12      3.96 o 
  -4   4  13     1680.25     1709.22     19.96 o 
  -3   4  13       67.93       73.06      4.03 o 
  -2   4  13        6.01        1.46      3.02 o 
  -1   4  13        9.94        6.00      2.38 o 
   0   4  13      113.47      116.50      3.94 o 
   1   4  13        5.07        5.89      2.90 o 
   2   4  13      980.66      982.96     10.50 o 
   3   4  13       20.39       18.72      3.72 o 
   4   4  13      124.45      107.93      4.65 o 
   5   4  13      127.69      130.12      5.52 o 
   6   4  13       54.48       45.30      5.30 o 
   7   4  13        4.70        8.97      5.26 o 
   8   4  13       38.17       37.33      6.11 o 
 -14   5  13      101.63      100.87      8.32 o 
 -13   5  13      245.71      251.59     11.03 o 
 -12   5  13      157.58      167.80      7.90 o 
 -11   5  13      219.86      233.63      9.13 o 
 -10   5  13       22.78       20.13      4.63 o 
  -9   5  13        2.68       -4.18      4.18 o 
  -8   5  13      481.80      464.07      9.79 o 
  -7   5  13      491.31      489.22      8.85 o 
  -6   5  13      211.10      210.99      8.59 o 
  -5   5  13      741.34      770.53     11.21 o 
  -4   5  13        2.13        7.52      3.41 o 
  -3   5  13      863.58      831.43     11.87 o 
  -2   5  13      878.62      883.67     11.36 o 
  -1   5  13       11.72        8.53      3.25 o 
   0   5  13      329.99      342.70      7.88 o 
   1   5  13       46.94       54.21      4.02 o 
   2   5  13        0.80       -3.92      3.92 o 
   3   5  13        2.61       -3.82      3.82 o 
   4   5  13       61.04       56.08      4.35 o 
   5   5  13       52.67       39.47      4.68 o 
   6   5  13        0.61        6.15      5.59 o 
   7   5  13       13.46        2.25      6.41 o 
 -13   6  13       58.60       56.69      6.95 o 
 -12   6  13      169.54      180.48     10.02 o 
 -11   6  13        1.10        0.12      4.68 o 
 -10   6  13       97.16       88.37      5.97 o 
  -9   6  13       76.65       67.05      5.42 o 
  -8   6  13       44.30       40.63      4.87 o 
  -7   6  13      507.65      479.90     10.24 o 
  -6   6  13     1736.89     1695.99     25.10 o 
  -5   6  13       63.83       57.66      4.05 o 
  -4   6  13     2075.72     1996.78     25.15 o 
  -3   6  13       96.22       98.80      4.83 o 
  -2   6  13      825.58      808.91     21.35 o 
  -1   6  13      153.35      154.73      4.82 o 
   0   6  13      675.98      692.02     19.06 o 
   1   6  13       97.43       79.33      6.46 o 
   2   6  13      269.32      293.76      7.96 o 
   3   6  13        9.73       11.55      4.27 o 
   4   6  13      466.15      451.77     10.41 o 
   5   6  13       30.79       28.28      5.19 o 
   6   6  13        7.21        1.98      5.79 o 
   7   6  13        3.76        0.55      6.24 o 
 -12   7  13       23.46       22.74      6.22 o 
 -11   7  13       92.40      102.57      6.50 o 
 -10   7  13        0.62       -4.70      4.70 o 
  -9   7  13      158.50      140.25      6.70 o 
  -8   7  13      806.51      829.58     16.56 o 
  -7   7  13     1013.32     1025.06     26.37 o 
  -6   7  13       29.84       22.31      4.12 o 
  -5   7  13      818.80      779.80     12.75 o 
  -4   7  13       67.78       63.02      5.65 o 
  -3   7  13      928.00      907.15     15.69 o 
  -2   7  13      247.64      238.23      7.31 o 
  -1   7  13       41.71       53.31      6.22 o 
   0   7  13       78.58       80.15      6.07 o 
   1   7  13      555.59      572.49     13.65 o 
   2   7  13       15.39       19.84      5.36 o 
   3   7  13      811.93      848.99     13.85 o 
   4   7  13      151.24      163.97      7.67 o 
   5   7  13        0.17       -2.37      5.40 o 
   6   7  13       16.69       10.26      5.95 o 
 -11   8  13       10.40        7.99      5.54 o 
 -10   8  13      101.12      108.48      6.64 o 
  -9   8  13      108.16      102.58      6.36 o 
  -8   8  13       14.16       21.37      5.08 o 
  -7   8  13      303.02      318.99      8.99 o 
  -6   8  13      648.17      683.12     14.13 o 
  -5   8  13       36.01       36.60      6.93 o 
  -4   8  13      687.18      686.79     14.66 o 
  -3   8  13      281.73      287.32     13.97 o 
  -2   8  13       66.01       65.09      8.54 o 
  -1   8  13       74.46       86.39      7.61 o 
   0   8  13       28.17       23.87      6.80 o 
   1   8  13       24.02       25.13      6.94 o 
   2   8  13      109.48      114.64      8.60 o 
   3   8  13       74.34       74.62      8.05 o 
   4   8  13      112.79      128.14      9.44 o 
  -9   9  13       33.00       30.11      6.45 o 
  -8   9  13       42.20       30.56      5.34 o 
  -7   9  13       54.24       58.04      6.38 o 
  -6   9  13        5.03        9.46     10.56 o 
  -5   9  13      429.23      453.58     13.26 o 
  -4   9  13       86.62       87.32     15.15 o 
  -3   9  13      226.51      213.72     12.64 o 
  -2   9  13       96.71       93.52      8.25 o 
  -1   9  13       47.29       50.69      7.61 o 
   0   9  13       31.93       36.60      7.35 o 
   1   9  13      343.79      378.81     14.81 o 
   2   9  13       70.67       60.83      8.19 o 
   3   9  13       87.10      103.27      9.15 o 
  -7  10  13       65.44       80.00      6.91 o 
  -6  10  13      150.77      166.16     16.96 o 
  -5  10  13       43.48       46.55      9.94 o 
  -4  10  13      185.42      201.34     20.21 o 
  -3  10  13       35.98       39.06      9.18 o 
  -2  10  13        2.88       -3.20      7.17 o 
  -1  10  13       98.86      101.17      9.09 o 
   0  10  13      210.45      223.16     12.34 o 
   1  10  13        0.22       38.25     14.43 o 
 -15   0  14      488.34      626.40     31.03 o 
 -14   0  14      468.18      450.32     25.26 o 
 -13   0  14       49.28       36.08     12.27 o 
 -12   0  14      926.80     1026.20     36.80 o 
 -11   0  14        6.85        1.50      6.06 o 
 -10   0  14      517.27      545.02     17.04 o 
  -9   0  14     1307.85     1309.03     29.03 o 
  -8   0  14     1376.52     1364.66     43.30 o 
  -7   0  14       18.47       13.71      8.66 o 
  -6   0  14       24.96       24.88      3.03 o 
  -5   0  14      119.52       98.23      4.17 o 
  -4   0  14     2389.07     2326.34     33.23 o 
  -3   0  14     1131.35     1104.08     16.99 o 
  -2   0  14     2074.30     2055.00     46.50 o 
  -1   0  14      241.31      250.55      8.03 o 
   0   0  14     1699.92     1654.06     24.14 o 
   1   0  14      149.78      149.04      9.48 o 
   2   0  14      405.97      402.18     10.05 o 
   3   0  14     1220.72     1262.66     20.13 o 
   4   0  14      127.69      115.74      6.24 o 
   5   0  14       42.19       49.04      6.22 o 
   6   0  14       89.13       78.45      6.62 o 
   7   0  14      103.26       83.13      7.87 o 
   8   0  14       98.23      109.69     16.60 o 
 -15   1  14       99.10      112.64     10.96 o 
 -14   1  14      111.49       89.00     10.17 o 
 -13   1  14      956.50     1022.60     26.76 o 
 -12   1  14       78.54       83.58      6.88 o 
 -11   1  14      420.64      427.92     10.38 o 
 -10   1  14      309.13      300.00      8.95 o 
  -9   1  14      322.42      331.67     11.05 o 
  -8   1  14      158.89      163.56      4.99 o 
  -7   1  14     3625.89     3711.49     57.15 o 
  -6   1  14      758.11      767.29      9.67 o 
  -5   1  14     2719.26     2723.96     24.63 o 
  -4   1  14     2010.89     2003.14     16.83 o 
  -3   1  14      463.02      465.75      9.37 o 
  -2   1  14     1484.45     1482.39     15.29 o 
  -1   1  14     1562.49     1538.38     15.87 o 
   0   1  14      529.51      495.41      7.08 o 
   1   1  14     1150.02     1137.01     12.92 o 
   2   1  14      229.35      220.60      5.78 o 
   3   1  14      619.41      643.71      8.90 o 
   4   1  14      252.72      271.34      8.12 o 
   5   1  14      248.02      248.59      7.12 o 
   6   1  14        6.14        3.80      3.97 o 
   7   1  14      174.87      157.34      8.06 o 
   8   1  14       47.25       53.06      7.35 o 
 -15   2  14      111.61      122.37     11.41 o 
 -14   2  14      313.09      373.89     19.48 o 
 -13   2  14        2.17       -3.71      7.28 o 
 -12   2  14      272.82      284.78     10.87 o 
 -11   2  14       67.37       71.17      6.64 o 
 -10   2  14      111.20      112.20      7.19 o 
  -9   2  14     2229.81     2133.73     29.45 o 
  -8   2  14     2783.09     2749.37     29.56 o 
  -7   2  14      143.71      137.40      4.43 o 
  -6   2  14     3227.70     3214.49     31.66 o 
  -5   2  14      920.82      926.84     13.62 o 
  -4   2  14      613.44      590.11     12.02 o 
  -3   2  14     1283.03     1279.18     13.18 o 
  -2   2  14      346.36      349.84      5.47 o 
  -1   2  14       97.15      109.38      4.06 o 
   0   2  14     2685.64     2698.09     27.63 o 
   1   2  14      317.92      316.17      6.24 o 
   2   2  14     1193.40     1202.17     13.56 o 
   3   2  14      619.03      595.63     10.00 o 
   4   2  14       15.64       14.27      3.47 o 
   5   2  14      191.32      204.15      5.87 o 
   6   2  14       71.37       71.49      6.02 o 
   7   2  14       13.40       10.45      5.71 o 
   8   2  14       56.05       53.96      6.87 o 
 -15   3  14      138.45      145.05     18.76 o 
 -14   3  14       63.93       64.23     14.43 o 
 -13   3  14      425.62      452.27     17.47 o 
 -12   3  14        2.45        3.98      8.30 o 
 -11   3  14      350.93      368.61     14.76 o 
 -10   3  14      494.41      513.23     11.04 o 
  -9   3  14      628.97      631.92     12.53 o 
  -8   3  14      245.97      237.11      6.54 o 
  -7   3  14     1041.24     1070.02     14.16 o 
  -6   3  14      219.93      201.94      6.08 o 
  -5   3  14     2415.38     2409.16     29.45 o 
  -4   3  14      813.90      815.61     11.66 o 
  -3   3  14      369.45      365.25      8.24 o 
  -2   3  14      357.91      362.34      6.08 o 
  -1   3  14      417.03      429.37      7.85 o 
   0   3  14      184.17      186.17      5.06 o 
   1   3  14     1445.21     1450.34     15.42 o 
   2   3  14     1004.13      969.43     12.45 o 
   3   3  14      159.52      148.92      5.09 o 
   4   3  14      329.41      344.25      7.94 o 
   5   3  14        1.08       -1.00      4.02 o 
   6   3  14        0.64       -4.44      4.44 o 
   7   3  14       75.68       73.69      6.38 o 
   8   3  14      174.99      194.80     33.01 o 
 -14   4  14       14.67        7.22     13.71 o 
 -13   4  14       31.78       21.20      8.50 o 
 -12   4  14      404.32      436.52     12.30 o 
 -11   4  14      470.01      457.90     13.04 o 
 -10   4  14      173.39      156.33      7.46 o 
  -9   4  14      204.00      206.26      6.51 o 
  -8   4  14      663.36      642.14     10.40 o 
  -7   4  14      473.13      452.28      8.78 o 
  -6   4  14     2523.76     2459.14     27.56 o 
  -5   4  14       82.84      104.04      4.60 o 
  -4   4  14      873.61      842.54     13.34 o 
  -3   4  14      132.52      141.29      5.33 o 
  -2   4  14      149.19      160.86      6.76 o 
  -1   4  14        2.54        3.91      2.17 o 
   0   4  14     2952.63     2975.67     29.82 o 
   1   4  14      118.85      119.35      5.15 o 
   2   4  14      802.97      819.83     10.43 o 
   3   4  14       89.54       85.82      4.75 o 
   4   4  14      201.64      185.63      5.90 o 
   5   4  14       44.28       28.69      4.57 o 
   6   4  14        1.13       -4.17      5.00 o 
   7   4  14       39.99       33.78      6.03 o 
 -14   5  14       40.03       41.13     15.88 o 
 -13   5  14       21.34       11.34      6.69 o 
 -12   5  14        9.84        9.07      5.61 o 
 -11   5  14       50.93       55.35      5.98 o 
 -10   5  14      557.92      578.12     18.40 o 
  -9   5  14      346.96      324.47      8.78 o 
  -8   5  14       61.99       60.59      5.02 o 
  -7   5  14      705.37      663.96     13.02 o 
  -6   5  14       53.26       57.14      5.18 o 
  -5   5  14     2618.54     2426.30     27.13 o 
  -4   5  14     1170.35     1117.15     16.24 o 
  -3   5  14      192.51      181.59      6.22 o 
  -2   5  14       84.21       80.92      4.47 o 
  -1   5  14       50.22       45.30      4.38 o 
   0   5  14        1.59        4.99      3.73 o 
   1   5  14     1674.39     1657.88     19.50 o 
   2   5  14      489.17      505.40     11.07 o 
   3   5  14        3.39       -3.41      4.25 o 
   4   5  14       18.44       11.34      4.78 o 
   5   5  14       10.43        8.08      4.99 o 
   6   5  14      127.07      133.77      6.94 o 
   7   5  14       64.22       73.84     14.57 o 
 -13   6  14        2.08       -2.80      5.84 o 
 -12   6  14      133.33      140.72     11.46 o 
 -11   6  14      135.66      144.42      7.81 o 
 -10   6  14        9.74        3.13      4.55 o 
  -9   6  14      173.92      159.45      6.89 o 
  -8   6  14      254.58      250.19      8.16 o 
  -7   6  14      142.14      137.62      6.21 o 
  -6   6  14      461.86      446.09      8.20 o 
  -5   6  14      223.85      225.49      7.30 o 
  -4   6  14        1.30       -0.86      3.72 o 
  -3   6  14       58.82       65.61      6.54 o 
  -2   6  14       61.35       61.84      4.52 o 
  -1   6  14      143.76      145.92      5.95 o 
   0   6  14      486.87      488.14     16.98 o 
   1   6  14       39.11       43.01      6.00 o 
   2   6  14       26.78       23.41      4.31 o 
   3   6  14      445.89      435.52     11.37 o 
   4   6  14        4.09        5.86      4.89 o 
   5   6  14      127.47      119.25      6.64 o 
   6   6  14       94.81       81.02      7.18 o 
 -12   7  14        2.60        5.69      6.20 o 
 -11   7  14       50.50       42.69      5.79 o 
 -10   7  14      204.08      230.34      8.79 o 
  -9   7  14        9.22       13.55      5.00 o 
  -8   7  14       10.01       15.56      4.89 o 
  -7   7  14       34.61       33.24      4.52 o 
  -6   7  14       15.63       17.84      4.56 o 
  -5   7  14      125.72      123.72      6.46 o 
  -4   7  14      293.88      299.43     10.21 o 
  -3   7  14       27.03       36.97      5.42 o 
  -2   7  14       68.38       65.03      3.68 o 
  -1   7  14        7.69        6.08      6.22 o 
   0   7  14       32.62       41.90      6.80 o 
   1   7  14       24.06       27.91      5.93 o 
   2   7  14       29.62       29.77      6.20 o 
   3   7  14        6.26       15.78      7.33 o 
   4   7  14       15.73       18.50      5.46 o 
   5   7  14       64.29       60.15      7.57 o 
 -11   8  14        3.16        4.44      6.19 o 
 -10   8  14       22.98       20.97      5.65 o 
  -9   8  14       85.50       81.31      6.23 o 
  -8   8  14       20.65       29.43      5.25 o 
  -7   8  14        2.55        3.75      6.35 o 
  -6   8  14       17.82       23.18      5.64 o 
  -5   8  14       24.80       23.48      9.38 o 
  -4   8  14        9.74        7.10      4.74 o 
  -3   8  14      309.67      312.64     25.65 o 
  -2   8  14       44.63       53.88      7.30 o 
  -1   8  14        0.69        0.24      8.96 o 
   0   8  14        7.42        2.95      7.16 o 
   1   8  14       15.09       11.79      7.08 o 
   2   8  14       31.98       19.25     11.51 o 
   3   8  14        5.17        0.01      6.94 o 
   4   8  14       35.49       40.01     10.05 o 
  -9   9  14        1.43        4.59      5.29 o 
  -8   9  14       16.99       14.61      7.08 o 
  -7   9  14       23.16       27.60      6.41 o 
  -6   9  14       10.39       11.46      6.07 o 
  -5   9  14      113.78      106.85      9.02 o 
  -4   9  14        3.49        3.01      7.28 o 
  -3   9  14        5.94        2.23     11.91 o 
  -2   9  14      284.82      317.52     18.37 o 
  -1   9  14       20.30       12.18      6.94 o 
   0   9  14        0.60        0.24      7.08 o 
   1   9  14       69.06       95.63      9.10 o 
   2   9  14       62.71       64.10     13.92 o 
  -6  10  14        1.13        5.50     10.10 o 
  -5  10  14       57.70       70.72     15.88 o 
  -4  10  14       36.77       29.59     15.88 o 
  -3  10  14       52.25       81.33     10.75 o 
  -2  10  14        6.01       -5.77      9.87 o 
  -1  10  14        0.71        3.73      8.48 o 
 -15   1  15       22.17       33.54      9.66 o 
 -14   1  15       36.69       51.28     11.19 o 
 -13   1  15       55.52       55.51      9.19 o 
 -12   1  15        0.75       -5.31      5.31 o 
 -11   1  15       54.28       45.35      5.21 o 
 -10   1  15        6.31        3.96      4.67 o 
  -9   1  15      304.94      284.37     10.55 o 
  -8   1  15       46.42       43.68      3.24 o 
  -7   1  15      198.06      181.80      8.05 o 
  -6   1  15     2649.30     2642.70     31.72 o 
  -5   1  15      579.70      558.11      8.20 o 
  -4   1  15       64.78       60.59      2.77 o 
  -3   1  15        8.78        5.45      2.43 o 
  -2   1  15      220.98      219.23      5.61 o 
  -1   1  15       55.99       61.14      3.35 o 
   0   1  15       31.10       23.09      3.51 o 
   1   1  15      282.32      268.13      6.18 o 
   2   1  15       22.90       21.35      3.42 o 
   3   1  15        4.06        5.32      3.20 o 
   4   1  15      139.26      134.40      4.76 o 
   5   1  15       24.41       24.52      4.57 o 
   6   1  15        5.47       -1.03      4.19 o 
   7   1  15        0.15       -2.71      5.91 o 
 -15   2  15        1.12       -3.29      8.50 o 
 -14   2  15       28.52       28.39      8.92 o 
 -13   2  15       66.35       69.43      9.14 o 
 -12   2  15      224.36      224.06     11.82 o 
 -11   2  15      129.63      111.63      7.59 o 
 -10   2  15      436.94      441.04     12.29 o 
  -9   2  15       54.93       53.57      5.26 o 
  -8   2  15       25.27       29.61      4.58 o 
  -7   2  15      299.93      334.73      6.53 o 
  -6   2  15     2396.35     2315.25     26.13 o 
  -5   2  15      228.57      215.39      7.69 o 
  -4   2  15      153.21      144.92      9.96 o 
  -3   2  15     1538.67     1514.79     16.43 o 
  -2   2  15       33.95       43.43      3.03 o 
  -1   2  15       28.74       29.34      3.08 o 
   0   2  15      580.89      610.09      8.75 o 
   1   2  15      630.27      614.15     11.08 o 
   2   2  15       11.25        3.51      3.21 o 
   3   2  15        0.49       -3.53      3.53 o 
   4   2  15       84.46       82.21      4.45 o 
   5   2  15       34.74       37.75      3.81 o 
   6   2  15        2.15        1.19      5.09 o 
   7   2  15       51.35       49.62      6.83 o 
 -14   3  15       20.15       12.99     12.99 o 
 -13   3  15      159.82      185.86     12.76 o 
 -12   3  15        2.68        1.69      7.28 o 
 -11   3  15        5.45        0.53      4.06 o 
 -10   3  15      119.85      120.28      6.12 o 
  -9   3  15      468.76      456.06     14.17 o 
  -8   3  15        0.30        7.32      3.58 o 
  -7   3  15      936.98      901.75     13.03 o 
  -6   3  15       89.16       94.39      4.73 o 
  -5   3  15      266.34      279.25      8.71 o 
  -4   3  15       15.90       20.18      4.17 o 
  -3   3  15       29.05       25.15      4.11 o 
  -2   3  15      554.01      541.68      7.98 o 
  -1   3  15      161.92      177.64     10.63 o 
   0   3  15       99.30       90.57      3.87 o 
   1   3  15      363.29      377.10      6.95 o 
   2   3  15      690.87      673.94     10.77 o 
   3   3  15       11.92        2.12      3.70 o 
   4   3  15        7.91        7.41      3.04 o 
   5   3  15        3.55       -0.57      4.33 o 
   6   3  15        8.02        7.20      5.26 o 
   7   3  15       48.02       42.08      6.92 o 
 -14   4  15       27.72       33.92     14.43 o 
 -13   4  15        0.13        2.82     11.19 o 
 -12   4  15       97.36      115.19      7.34 o 
 -11   4  15      254.45      251.28     10.49 o 
 -10   4  15      231.29      219.99      8.57 o 
  -9   4  15        3.99        1.67      3.63 o 
  -8   4  15      490.34      496.69      9.33 o 
  -7   4  15      205.89      188.05      6.45 o 
  -6   4  15     1276.96     1184.59     15.78 o 
  -5   4  15       78.20       88.52      6.67 o 
  -4   4  15        1.45       -3.89      3.89 o 
  -3   4  15       18.15       10.21      3.73 o 
  -2   4  15        6.40        5.99      3.70 o 
  -1   4  15      373.64      356.32      7.19 o 
   0   4  15      776.52      785.11     12.65 o 
   1   4  15      722.48      747.21     12.60 o 
   2   4  15      653.14      635.53      9.83 o 
   3   4  15       84.98       85.60      4.88 o 
   4   4  15       16.78       18.19      4.45 o 
   5   4  15       39.45       36.60      5.59 o 
   6   4  15        0.81        0.89      5.36 o 
 -13   5  15       31.48       27.93      6.62 o 
 -12   5  15       22.62        6.84      5.64 o 
 -11   5  15        0.53       -1.53      5.36 o 
 -10   5  15      213.70      200.41      7.77 o 
  -9   5  15      471.86      471.51     11.65 o 
  -8   5  15        2.11        0.97      4.24 o 
  -7   5  15      284.12      301.26      7.61 o 
  -6   5  15       94.94       96.78      4.84 o 
  -5   5  15      396.43      370.37      9.11 o 
  -4   5  15      332.35      319.04      8.42 o 
  -3   5  15      240.83      249.17      8.88 o 
  -2   5  15       35.22       33.23      3.96 o 
  -1   5  15     1000.52     1006.79     17.47 o 
   0   5  15      214.02      208.51      7.18 o 
   1   5  15      298.85      314.46      6.82 o 
   2   5  15      203.49      207.19      7.88 o 
   3   5  15       55.52       51.93      4.94 o 
   4   5  15       52.31       38.72      5.44 o 
   5   5  15       27.37       17.47      5.51 o 
   6   5  15        0.22       -2.82      6.35 o 
 -12   6  15        0.55       -5.64      5.64 o 
 -11   6  15       10.37        1.13      6.15 o 
 -10   6  15       30.20       26.79      5.26 o 
  -9   6  15      158.99      184.69      7.74 o 
  -8   6  15      842.41      842.02     16.64 o 
  -7   6  15      430.82      442.04     10.22 o 
  -6   6  15      268.67      273.80      7.37 o 
  -5   6  15      290.45      257.19      7.84 o 
  -4   6  15       49.51       47.08      4.63 o 
  -3   6  15      301.51      310.11     11.35 o 
  -2   6  15     1052.16     1039.59     17.84 o 
  -1   6  15      284.68      301.68      8.99 o 
   0   6  15      391.47      426.62     11.71 o 
   1   6  15      137.53      152.38      7.65 o 
   2   6  15      212.79      230.81      7.82 o 
   3   6  15      189.50      202.52      8.67 o 
   4   6  15        0.90       -2.89      5.04 o 
   5   6  15       11.11        9.14      5.98 o 
 -11   7  15       13.25        6.87      5.19 o 
 -10   7  15       34.20       27.08      5.46 o 
  -9   7  15      379.49      400.80     10.49 o 
  -8   7  15        3.29        8.04      5.00 o 
  -7   7  15      622.73      644.04     11.46 o 
  -6   7  15      377.38      379.44     12.29 o 
  -5   7  15       38.99       48.31      8.85 o 
  -4   7  15      122.37      116.84      6.54 o 
  -3   7  15       11.86       11.11      4.71 o 
  -2   7  15      214.72      201.15      7.34 o 
  -1   7  15      695.98      744.24     18.45 o 
   0   7  15      278.39      275.53     12.07 o 
   1   7  15      136.42      148.95     13.68 o 
   2   7  15      111.17       95.92      8.60 o 
   3   7  15        5.70        6.25      7.35 o 
   4   7  15       52.45       57.05      7.41 o 
 -10   8  15        6.87        8.27      5.55 o 
  -9   8  15      271.59      314.27      9.95 o 
  -8   8  15      760.69      787.14     15.64 o 
  -7   8  15       68.05       89.51      7.25 o 
  -6   8  15      120.42      115.59      7.17 o 
  -5   8  15       38.04       35.53      6.40 o 
  -4   8  15        1.37       -1.56      8.14 o 
  -3   8  15      173.36      178.83     22.59 o 
  -2   8  15      612.82      648.82     25.69 o 
  -1   8  15      140.91      159.08      9.58 o 
   0   8  15      127.11      128.68      9.44 o 
   1   8  15       18.93       26.72      7.48 o 
   2   8  15      218.87      221.62     12.60 o 
  -8   9  15       99.63      108.69      7.83 o 
  -7   9  15      285.97      292.31     10.33 o 
  -6   9  15       67.16       54.33      7.53 o 
  -5   9  15       81.85       82.39      6.57 o 
  -4   9  15       29.84       32.72      9.02 o 
  -3   9  15       12.72        7.54      8.32 o 
  -2   9  15       11.46       15.32      7.48 o 
  -1   9  15      346.32      364.77     19.47 o 
   0   9  15       69.41       66.45      8.73 o 
 -14   0  16      510.57      531.14     28.87 o 
 -13   0  16      769.23      829.91     33.92 o 
 -12   0  16      108.55      114.92      9.66 o 
 -11   0  16       72.65       58.47      8.41 o 
 -10   0  16     1291.88     1303.83     30.06 o 
  -9   0  16      253.00      260.58     13.00 o 
  -8   0  16     2156.34     2200.34     64.95 o 
  -7   0  16     1564.30     1559.51     49.07 o 
  -6   0  16      459.85      457.63     28.14 o 
  -5   0  16      379.70      376.03     10.06 o 
  -4   0  16      364.04      338.56     10.17 o 
  -3   0  16      939.85      950.71     16.35 o 
  -2   0  16     4615.45     4648.76     59.41 o 
  -1   0  16     2535.21     2576.30     47.91 o 
   0   0  16       58.10       60.18      5.44 o 
   1   0  16      504.81      487.06     11.58 o 
   2   0  16      146.52      151.54      7.25 o 
   3   0  16      185.53      188.04      8.19 o 
   4   0  16       52.30       66.01      6.00 o 
   5   0  16      310.74      328.09     12.00 o 
   6   0  16       45.94       28.78      6.73 o 
 -14   1  16       62.94       59.56     10.45 o 
 -13   1  16       23.15       16.25     11.55 o 
 -12   1  16       92.28       90.14      7.59 o 
 -11   1  16      217.26      205.89      8.71 o 
 -10   1  16       58.48       62.38      5.66 o 
  -9   1  16     2634.27     2573.98     42.20 o 
  -8   1  16      431.08      434.20      8.18 o 
  -7   1  16     3091.00     3078.05     47.38 o 
  -6   1  16      506.59      525.76     11.09 o 
  -5   1  16       35.64       33.61      2.74 o 
  -4   1  16        7.55        4.01      3.43 o 
  -3   1  16      960.96      954.04     12.25 o 
  -2   1  16     1036.20     1039.12     12.21 o 
  -1   1  16      930.15      942.99     11.67 o 
   0   1  16     1632.97     1621.62     17.25 o 
   1   1  16      124.07      129.29      5.27 o 
   2   1  16      402.56      424.27      7.71 o 
   3   1  16        8.76        4.57      3.42 o 
   4   1  16       19.83       13.53      3.81 o 
   5   1  16      111.87      109.36      4.97 o 
   6   1  16      274.21      276.36     12.58 o 
 -14   2  16       67.29       66.32     10.17 o 
 -13   2  16      290.43      330.23     15.56 o 
 -12   2  16       53.79       61.08      7.02 o 
 -11   2  16      139.14      126.72      6.98 o 
 -10   2  16      950.28      922.00     15.18 o 
  -9   2  16       40.26       39.81      4.66 o 
  -8   2  16     2844.20     2798.15     38.03 o 
  -7   2  16      797.59      784.03     11.83 o 
  -6   2  16       52.03       51.62      4.79 o 
  -5   2  16       19.22       14.61      5.25 o 
  -4   2  16      710.21      706.84     11.13 o 
  -3   2  16      289.36      292.75      6.99 o 
  -2   2  16     2351.73     2347.50     26.47 o 
  -1   2  16     1584.03     1611.31     16.92 o 
   0   2  16      623.49      632.36      9.08 o 
   1   2  16      393.83      399.40      7.38 o 
   2   2  16        1.53       -3.15      3.15 o 
   3   2  16       31.88       33.24      3.95 o 
   4   2  16      121.50      109.63      4.90 o 
   5   2  16      221.49      212.80      7.21 o 
   6   2  16       20.38       20.99      6.22 o 
 -14   3  16        6.09        0.00     12.27 o 
 -13   3  16        1.22       -3.67      6.08 o 
 -12   3  16      329.26      332.46     12.03 o 
 -11   3  16      569.49      585.47     11.89 o 
 -10   3  16        3.34        2.64      4.47 o 
  -9   3  16      442.63      485.56     11.41 o 
  -8   3  16      433.22      432.61      8.60 o 
  -7   3  16     1189.22     1152.92     15.56 o 
  -6   3  16     2584.58     2418.25     27.61 o 
  -5   3  16       74.58       60.41      4.40 o 
  -4   3  16      174.44      152.67      6.26 o 
  -3   3  16      322.79      338.94      8.75 o 
  -2   3  16      211.87      229.71      6.31 o 
  -1   3  16      348.35      353.35      7.80 o 
   0   3  16     1700.79     1701.44     20.66 o 
   1   3  16       91.02      100.28      4.85 o 
   2   3  16      588.82      572.54     10.16 o 
   3   3  16      104.90       96.75      5.22 o 
   4   3  16       12.69        5.40      3.20 o 
   5   3  16      118.04      119.03      6.78 o 
   6   3  16       53.92       48.72      6.24 o 
 -13   4  16        7.44       -4.59      8.32 o 
 -12   4  16       26.33       16.33      5.84 o 
 -11   4  16      178.52      154.26      9.65 o 
 -10   4  16      867.06      884.80     16.39 o 
  -9   4  16      319.74      319.37      7.86 o 
  -8   4  16      218.31      232.43      7.02 o 
  -7   4  16       71.52       75.61      4.80 o 
  -6   4  16      185.31      174.66      6.41 o 
  -5   4  16     1499.29     1438.20     20.24 o 
  -4   4  16      609.65      599.67     11.49 o 
  -3   4  16        1.66       -0.34      3.75 o 
  -2   4  16      615.32      599.00     10.65 o 
  -1   4  16      247.78      253.09      5.27 o 
   0   4  16      139.17      139.56      6.74 o 
   1   4  16      715.90      729.26     12.63 o 
   2   4  16      361.86      356.02      7.98 o 
   3   4  16      124.59      124.44      6.64 o 
   4   4  16       75.39       72.98      6.13 o 
   5   4  16       16.96       11.83      4.80 o 
 -13   5  16       38.46       31.31      6.80 o 
 -12   5  16      271.00      294.00     10.54 o 
 -11   5  16      180.40      177.48      8.60 o 
 -10   5  16       35.61       40.97      5.76 o 
  -9   5  16      145.56      148.76      6.66 o 
  -8   5  16       34.93       37.69      4.33 o 
  -7   5  16      419.01      433.23      9.74 o 
  -6   5  16      656.27      644.70     10.97 o 
  -5   5  16      455.74      416.95     10.72 o 
  -4   5  16       24.60       22.93      4.56 o 
  -3   5  16      549.53      548.47     11.56 o 
  -2   5  16       19.57       23.39      4.06 o 
  -1   5  16       58.35       64.49      5.54 o 
   0   5  16      519.75      503.15     11.83 o 
   1   5  16       13.23        5.94      5.47 o 
   2   5  16      139.38      132.33      6.48 o 
   3   5  16      203.25      192.20      7.83 o 
   4   5  16       13.37       10.79      5.35 o 
   5   5  16       26.69       37.38      6.05 o 
 -12   6  16        3.24        0.27      5.95 o 
 -11   6  16      167.17      161.36      8.65 o 
 -10   6  16      218.78      233.66      9.08 o 
  -9   6  16       10.92       22.76      5.29 o 
  -8   6  16       12.14       15.03      5.00 o 
  -7   6  16      115.39      102.18      4.91 o 
  -6   6  16        3.98        0.82      4.38 o 
  -5   6  16      537.33      555.60     11.16 o 
  -4   6  16      270.76      275.24      8.16 o 
  -3   6  16        6.10        9.74      4.46 o 
  -2   6  16      168.64      148.05      7.17 o 
  -1   6  16        9.08        8.27      4.55 o 
   0   6  16      124.12      124.40      9.30 o 
   1   6  16      146.77      149.47      9.72 o 
   2   6  16       70.86       70.14      5.04 o 
   3   6  16        1.02        0.88      5.21 o 
   4   6  16       17.36        2.76      5.27 o 
 -11   7  16        0.44        0.93      5.45 o 
 -10   7  16       75.07       84.84      6.62 o 
  -9   7  16       87.60       90.40     10.02 o 
  -8   7  16      106.35      102.18      6.29 o 
  -7   7  16        0.46        1.45      4.86 o 
  -6   7  16       79.93       74.65      7.60 o 
  -5   7  16       22.03       23.59      5.49 o 
  -4   7  16      186.61      168.90      7.74 o 
  -3   7  16      210.68      212.91      8.73 o 
  -2   7  16        2.40       -3.95      3.95 o 
  -1   7  16        3.26       -1.68      6.67 o 
   0   7  16        2.85        7.23      6.94 o 
   1   7  16        6.16        9.51      7.06 o 
   2   7  16       70.02       81.12      8.73 o 
   3   7  16       58.42       60.70      8.43 o 
  -9   8  16        1.95       -2.45      4.84 o 
  -8   8  16       28.04       25.98      6.28 o 
  -7   8  16      220.77      260.62     12.78 o 
  -6   8  16       26.58       28.24      7.60 o 
  -5   8  16       90.69      110.63      6.68 o 
  -4   8  16        6.84       13.61      5.48 o 
  -3   8  16       89.68       95.58      8.98 o 
  -2   8  16       43.98       31.83      7.86 o 
  -1   8  16       52.73       37.86      7.72 o 
   0   8  16       19.80        7.52      7.41 o 
   1   8  16       20.35        9.56      7.63 o 
  -6   9  16        0.39        1.97      6.07 o 
  -5   9  16        5.37        9.75      4.36 o 
  -4   9  16       75.77       80.19     10.38 o 
  -3   9  16       41.27       35.82      9.54 o 
  -2   9  16       12.56       13.77      7.41 o 
 -14   1  17        0.04        5.41      8.67 o 
 -13   1  17       10.54        7.39      9.38 o 
 -12   1  17       40.82       32.13      7.91 o 
 -11   1  17      165.42      182.26     12.60 o 
 -10   1  17      162.59      164.49      9.34 o 
  -9   1  17        1.21        4.38      5.80 o 
  -8   1  17       16.28       20.63      5.43 o 
  -7   1  17       76.98       62.51      6.36 o 
  -6   1  17      313.54      311.53     12.87 o 
  -5   1  17      113.07      111.70      3.97 o 
  -4   1  17      490.66      513.27     10.52 o 
  -3   1  17      311.44      316.40      7.48 o 
  -2   1  17        0.44        4.40      3.05 o 
  -1   1  17      199.60      210.79      5.91 o 
   0   1  17        0.96        3.41      3.22 o 
   1   1  17      117.44      112.60      4.71 o 
   2   1  17        8.39        1.86      3.48 o 
   3   1  17       14.36       14.06      3.96 o 
   4   1  17       10.23       12.49      4.20 o 
   5   1  17        4.63       -0.13      4.50 o 
   6   1  17        2.12        3.05      4.83 o 
 -14   2  17        8.17        3.90      8.92 o 
 -13   2  17       92.46       97.36     10.68 o 
 -12   2  17        4.08        3.30      6.49 o 
 -11   2  17       18.13       17.02      5.55 o 
 -10   2  17      110.19      107.31      8.03 o 
  -9   2  17       38.26       47.22      4.89 o 
  -8   2  17        1.89        1.41      4.47 o 
  -7   2  17      622.25      596.85     11.48 o 
  -6   2  17       29.99       27.44      3.80 o 
  -5   2  17      276.25      267.14      7.96 o 
  -4   2  17       12.77       11.39      3.20 o 
  -3   2  17        0.41       -3.21      3.33 o 
  -2   2  17      240.71      230.45      6.76 o 
  -1   2  17        0.90       -4.63      4.63 o 
   0   2  17        4.50        6.83      3.39 o 
   1   2  17      125.22      122.54      4.63 o 
   2   2  17        3.13        2.37      3.73 o 
   3   2  17       62.88       55.89      4.37 o 
   4   2  17        0.08        2.89      4.33 o 
   5   2  17       18.97       14.80      4.28 o 
 -13   3  17       18.34       24.01      6.91 o 
 -12   3  17       36.28       33.32      6.91 o 
 -11   3  17      303.45      331.80      9.24 o 
 -10   3  17      156.82      168.08      7.48 o 
  -9   3  17       78.28       62.84      5.76 o 
  -8   3  17      136.92      123.38      5.31 o 
  -7   3  17      165.32      175.08      6.47 o 
  -6   3  17      453.28      422.06      8.25 o 
  -5   3  17      224.35      240.01      8.09 o 
  -4   3  17       45.30       47.97      4.92 o 
  -3   3  17       20.01       18.81      4.49 o 
  -2   3  17       12.21        8.22      3.52 o 
  -1   3  17       22.92       22.52      3.96 o 
   0   3  17       74.35       83.21      4.82 o 
   1   3  17      195.16      184.30      6.45 o 
   2   3  17        1.14       -3.82      3.82 o 
   3   3  17       11.77        4.61      4.05 o 
   4   3  17        1.43       -3.91      5.04 o 
   5   3  17       19.07       25.33      5.95 o 
 -13   4  17        9.85       -0.97     15.52 o 
 -12   4  17        8.38       11.38      5.84 o 
 -11   4  17        2.95        0.40      5.03 o 
 -10   4  17      246.44      254.49      8.42 o 
  -9   4  17      439.81      440.36     10.41 o 
  -8   4  17      237.67      211.14      7.22 o 
  -7   4  17      242.07      236.82     10.06 o 
  -6   4  17       10.48        4.37      3.87 o 
  -5   4  17       46.21       44.89      5.05 o 
  -4   4  17      457.96      458.74     10.34 o 
  -3   4  17      305.41      308.33      8.13 o 
  -2   4  17      424.50      416.46      9.24 o 
  -1   4  17      242.61      238.01      6.17 o 
   0   4  17      212.49      219.55      6.82 o 
   1   4  17       31.14       38.30      4.26 o 
   2   4  17       87.50       85.93      4.87 o 
   3   4  17       40.26       46.35      5.92 o 
   4   4  17       57.80       41.72      7.81 o 
 -12   5  17       30.22       46.77      6.64 o 
 -11   5  17      242.55      237.22      9.88 o 
 -10   5  17        7.71        5.40      5.50 o 
  -9   5  17      431.18      429.21      9.47 o 
  -8   5  17      255.17      262.65      8.01 o 
  -7   5  17       24.05       26.90      4.13 o 
  -6   5  17       31.99       31.56      4.86 o 
  -5   5  17        8.93        2.04      4.55 o 
  -4   5  17       10.59        7.74      4.45 o 
  -3   5  17      581.18      580.94     10.79 o 
  -2   5  17     1088.05     1034.21     19.12 o 
  -1   5  17       23.09       32.03      5.04 o 
   0   5  17      365.11      365.80     10.39 o 
   1   5  17        6.64        3.09      3.42 o 
   2   5  17        2.07       -4.68      4.68 o 
   3   5  17       17.85       16.12      5.42 o 
   4   5  17      107.83      113.41      6.95 o 
 -11   6  17        3.36        3.89      6.17 o 
 -10   6  17      215.54      211.97      8.78 o 
  -9   6  17       92.44      105.26      6.51 o 
  -8   6  17      398.74      397.90     10.06 o 
  -7   6  17      152.37      174.54      6.12 o 
  -6   6  17       43.43       49.53      6.00 o 
  -5   6  17       66.24       75.17      6.34 o 
  -4   6  17      244.80      257.55      9.46 o 
  -3   6  17      351.68      350.39      9.48 o 
  -2   6  17      245.88      278.28      9.76 o 
  -1   6  17      575.01      588.27     12.84 o 
   0   6  17        1.04       -0.10      6.64 o 
   1   6  17      133.11      149.88     12.98 o 
   2   6  17        1.41        2.73      4.50 o 
   3   6  17       13.58        9.07      5.55 o 
 -10   7  17        6.44       18.24      5.80 o 
  -9   7  17      420.87      432.53     10.24 o 
  -8   7  17      267.33      270.82      8.55 o 
  -7   7  17        2.01       -3.42      5.02 o 
  -6   7  17       17.47       11.35      5.51 o 
  -5   7  17        3.92       -1.17      5.21 o 
  -4   7  17        8.50       13.53      5.27 o 
  -3   7  17      371.79      372.45     12.60 o 
  -2   7  17      666.70      702.16     20.94 o 
  -1   7  17       14.43       13.44      7.33 o 
   0   7  17      292.12      307.05     14.02 o 
   1   7  17       16.36       11.76     10.84 o 
   2   7  17       23.65       23.32      9.94 o 
  -8   8  17      151.81      170.21      9.01 o 
  -7   8  17      369.15      399.67     13.58 o 
  -6   8  17       72.23       99.62      6.48 o 
  -5   8  17       23.92       18.87      5.76 o 
  -4   8  17       54.38       60.37      9.81 o 
  -3   8  17       80.81       74.32      8.98 o 
  -2   8  17       45.92       48.67      8.19 o 
  -1   8  17      323.15      351.27     14.83 o 
   0   8  17        5.30        2.76      7.63 o 
 -14   0  18      366.31      431.55     27.42 o 
 -13   0  18        1.16      -12.27     12.27 o 
 -12   0  18      294.96      256.18     14.48 o 
 -11   0  18       90.09       97.61     10.21 o 
 -10   0  18      727.98      699.25     21.41 o 
  -9   0  18     1222.69     1231.15     43.30 o 
  -8   0  18      332.52      347.84     21.65 o 
  -7   0  18      180.25      192.79      7.31 o 
  -6   0  18      126.79      138.88      8.28 o 
  -5   0  18        0.88        4.99      5.87 o 
  -4   0  18     3548.82     3462.33     52.47 o 
  -3   0  18     3416.29     3388.52     51.91 o 
  -2   0  18       61.53       74.63      5.89 o 
  -1   0  18     1752.62     1800.41     38.75 o 
   0   0  18       93.23       91.41      6.34 o 
   1   0  18        9.25        9.37      5.10 o 
   2   0  18       25.90       27.48      5.57 o 
   3   0  18      291.84      273.23     11.46 o 
   4   0  18        2.60        5.02      6.56 o 
   5   0  18      280.95      313.50     16.58 o 
 -14   1  18       74.48       90.02     11.23 o 
 -13   1  18      429.89      406.26     18.11 o 
 -12   1  18        2.53        3.53      6.58 o 
 -11   1  18      666.33      673.39     21.35 o 
 -10   1  18      615.45      621.23     18.23 o 
  -9   1  18      539.78      518.82     15.26 o 
  -8   1  18     1448.26     1501.24     23.06 o 
  -7   1  18      168.86      171.15     10.86 o 
  -6   1  18        1.70        0.51      5.16 o 
  -5   1  18      637.93      637.06     11.64 o 
  -4   1  18      885.32      871.76     13.71 o 
  -3   1  18      302.13      328.40      7.81 o 
  -2   1  18     1703.41     1690.96     19.51 o 
  -1   1  18       18.12       12.58      3.48 o 
   0   1  18      369.15      346.51      7.25 o 
   1   1  18       18.66       15.84      3.77 o 
   2   1  18       25.44       15.92      3.75 o 
   3   1  18       19.26       24.53      4.38 o 
   4   1  18      340.48      363.53      8.60 o 
   5   1  18       18.83       19.39      5.12 o 
 -13   2  18       35.96       47.78     13.35 o 
 -12   2  18      173.72      152.03      9.40 o 
 -11   2  18      260.92      301.26     12.49 o 
 -10   2  18      584.86      585.24     21.77 o 
  -9   2  18      821.33      841.91     15.54 o 
  -8   2  18       38.34       45.78      5.39 o 
  -7   2  18      455.50      451.00     11.60 o 
  -6   2  18      669.87      655.44     10.89 o 
  -5   2  18       16.55       18.38      5.03 o 
  -4   2  18      207.06      207.40      6.08 o 
  -3   2  18      743.58      749.72     11.62 o 
  -2   2  18       19.55       17.43      3.84 o 
  -1   2  18      183.43      180.67     11.14 o 
   0   2  18       44.72       38.57      3.88 o 
   1   2  18        1.92       -0.96      3.47 o 
   2   2  18      165.41      163.72      6.09 o 
   3   2  18      109.20      118.05      5.36 o 
   4   2  18        0.46       -4.49      4.49 o 
 -13   3  18       13.13        9.52      6.84 o 
 -12   3  18        0.36       -2.62      6.33 o 
 -11   3  18      215.49      205.71     10.31 o 
 -10   3  18      437.67      463.18     11.56 o 
  -9   3  18       25.12       18.56      4.61 o 
  -8   3  18      580.54      578.31     12.66 o 
  -7   3  18        4.15        4.80      3.59 o 
  -6   3  18        0.84        3.24      3.63 o 
  -5   3  18      952.74      933.31     15.44 o 
  -4   3  18     1158.82     1130.01     17.42 o 
  -3   3  18       99.38      104.51      6.05 o 
  -2   3  18      763.17      769.58     11.86 o 
  -1   3  18       59.96       44.93      4.40 o 
   0   3  18      701.67      680.93     10.64 o 
   1   3  18      185.20      185.65      6.68 o 
   2   3  18      169.86      159.57      7.47 o 
   3   3  18        4.03        1.81      4.52 o 
   4   3  18      256.02      257.44      9.64 o 
 -12   4  18      393.58      398.95     12.81 o 
 -11   4  18      115.22      111.94      6.26 o 
 -10   4  18       54.47       61.84      9.50 o 
  -9   4  18      244.44      281.31      8.78 o 
  -8   4  18        9.67        8.48      4.18 o 
  -7   4  18      161.21      158.84      6.03 o 
  -6   4  18      544.58      542.65     11.58 o 
  -5   4  18        2.16        2.65      4.88 o 
  -4   4  18      399.87      411.98     10.25 o 
  -3   4  18      619.00      620.83     11.43 o 
  -2   4  18       51.85       52.34      4.89 o 
  -1   4  18      193.79      186.03      8.07 o 
   0   4  18      351.75      337.34      8.28 o 
   1   4  18       51.75       45.15      4.61 o 
   2   4  18      111.30      117.83      5.35 o 
   3   4  18      122.72      118.75      8.99 o 
 -12   5  18        6.61       17.54      6.19 o 
 -11   5  18      214.35      229.30      9.74 o 
 -10   5  18      183.25      201.87      8.10 o 
  -9   5  18        6.80        6.66      4.32 o 
  -8   5  18      134.65      108.83      5.32 o 
  -7   5  18       23.90       25.99      4.20 o 
  -6   5  18      168.92      173.88      7.34 o 
  -5   5  18      347.78      372.68      9.83 o 
  -4   5  18      343.88      366.32      9.83 o 
  -3   5  18       76.86       69.76      5.17 o 
  -2   5  18       93.65       92.17      6.00 o 
  -1   5  18        0.84       -0.83      4.74 o 
   0   5  18      216.52      230.88      9.17 o 
   1   5  18      145.14      153.47      5.72 o 
   2   5  18      125.00      110.96      7.11 o 
   3   5  18        0.96        1.86      5.40 o 
 -11   6  18       22.46       18.58      7.48 o 
 -10   6  18        8.37        3.88      6.02 o 
  -9   6  18       99.38       91.41      9.69 o 
  -8   6  18        0.33       -2.15      4.26 o 
  -7   6  18      102.66      109.09      7.05 o 
  -6   6  18      141.53      148.25     10.72 o 
  -5   6  18       36.62       38.72      5.33 o 
  -4   6  18       13.67       13.51      5.57 o 
  -3   6  18      217.48      220.50      8.61 o 
  -2   6  18        0.02       -1.50      4.85 o 
  -1   6  18      156.23      145.88      7.74 o 
   0   6  18       75.54       81.64     10.57 o 
   1   6  18        1.24       -3.06      7.19 o 
   2   6  18       24.91       33.54      9.10 o 
  -9   7  18       14.38       18.32      5.27 o 
  -8   7  18       48.11       51.14      5.96 o 
  -7   7  18       46.87       34.67      5.64 o 
  -6   7  18       27.98       30.19      6.16 o 
  -5   7  18      206.03      194.35      9.12 o 
  -4   7  18       55.57       61.08      6.53 o 
  -3   7  18       92.44       90.88      7.59 o 
  -2   7  18       38.92       35.81      6.25 o 
  -1   7  18       16.45       11.72      7.77 o 
   0   7  18       13.36        6.03      8.19 o 
  -6   8  18       53.65       53.99      6.49 o 
  -5   8  18        0.82        3.91      6.11 o 
  -4   8  18       60.77       58.26      7.95 o 
  -3   8  18       74.67       78.99     10.96 o 
 -13   1  19        0.94       -4.99      8.92 o 
 -12   1  19       94.41      107.82      9.02 o 
 -11   1  19       22.67       21.88      6.12 o 
 -10   1  19       45.42       41.66      7.33 o 
  -9   1  19        4.29       11.17      6.80 o 
  -8   1  19        0.26       -1.42      4.15 o 
  -7   1  19        0.21       -5.25      5.25 o 
  -6   1  19       15.62       21.05      5.60 o 
  -5   1  19        1.00        1.92      3.61 o 
  -4   1  19      383.78      379.82      9.07 o 
  -3   1  19       24.53       25.25      4.25 o 
  -2   1  19      389.41      384.77      8.15 o 
  -1   1  19      116.74      101.66      4.72 o 
   0   1  19        1.32       -3.52      3.52 o 
   1   1  19        3.04       -3.64      3.64 o 
   2   1  19        0.97       -1.72      3.90 o 
   3   1  19       52.17       42.56      4.84 o 
 -13   2  19        1.27        4.66     12.99 o 
 -12   2  19       87.01       90.56      9.27 o 
 -11   2  19      620.14      641.76     17.49 o 
 -10   2  19       54.84       59.54      7.89 o 
  -9   2  19       47.34       52.13      5.49 o 
  -8   2  19       87.76       71.25      5.98 o 
  -7   2  19       42.65       44.18      4.68 o 
  -6   2  19      160.69      156.98      6.59 o 
  -5   2  19     1400.03     1419.72     22.90 o 
  -4   2  19       13.04       10.09      3.60 o 
  -3   2  19      104.42      107.29      5.25 o 
  -2   2  19      499.88      480.17      9.57 o 
  -1   2  19      586.43      577.43     12.04 o 
   0   2  19       65.85       55.46      4.51 o 
   1   2  19       55.98       58.06      5.20 o 
   2   2  19       71.17       72.41      5.11 o 
   3   2  19       38.44       37.46      4.81 o 
 -12   3  19        7.94        2.72      6.91 o 
 -11   3  19       48.04       51.72      5.31 o 
 -10   3  19        5.27       -3.29      5.09 o 
  -9   3  19       24.48       12.97      4.84 o 
  -8   3  19        3.26        2.14      4.67 o 
  -7   3  19      146.52      123.72      5.30 o 
  -6   3  19      240.61      226.60      7.68 o 
  -5   3  19      143.31      147.37      6.86 o 
  -4   3  19      612.50      614.60     12.51 o 
  -3   3  19       67.29       60.58      5.51 o 
  -2   3  19      179.82      165.84      5.90 o 
  -1   3  19      183.69      183.04      9.95 o 
   0   3  19       89.95       77.38      5.17 o 
   1   3  19       17.68       12.65      4.53 o 
   2   3  19       47.55       51.56      5.14 o 
   3   3  19       55.53       48.38      5.85 o 
 -12   4  19      134.39      146.03     13.44 o 
 -11   4  19      131.30      139.47      9.83 o 
 -10   4  19      133.83      144.87      7.52 o 
  -9   4  19       41.50       42.32      5.40 o 
  -8   4  19        1.14       -2.38      3.94 o 
  -7   4  19        0.81        0.20      4.00 o 
  -6   4  19      157.83      149.13      6.92 o 
  -5   4  19      429.75      439.81     10.85 o 
  -4   4  19        3.57        5.19      4.88 o 
  -3   4  19      415.68      393.75      9.46 o 
  -2   4  19        4.33       -0.25      4.41 o 
  -1   4  19      228.01      202.24      6.28 o 
   0   4  19       48.25       42.05      5.13 o 
   1   4  19       34.92       38.01      4.40 o 
   2   4  19       22.54       16.45      4.46 o 
 -11   5  19      148.34      152.51      8.44 o 
 -10   5  19      267.75      278.47      9.46 o 
  -9   5  19        0.68       -4.98      4.98 o 
  -8   5  19       18.37        9.86      4.37 o 
  -7   5  19        6.63        8.03      4.68 o 
  -6   5  19       82.66       79.60      6.17 o 
  -5   5  19       77.93       70.89      7.59 o 
  -4   5  19      616.10      625.15     12.78 o 
  -3   5  19        0.69        2.30      5.02 o 
  -2   5  19      439.06      435.70     11.53 o 
  -1   5  19       96.62       91.12      6.30 o 
   0   5  19        1.26       -4.18      5.00 o 
   1   5  19        0.73       -0.11      4.86 o 
 -10   6  19       44.76       48.98      8.17 o 
  -9   6  19      294.27      300.76      9.54 o 
  -8   6  19       36.13       33.84      5.35 o 
  -7   6  19       29.22       31.85      5.27 o 
  -6   6  19       26.85       22.79      5.48 o 
  -5   6  19      118.24      119.69      7.61 o 
  -4   6  19       52.68       60.73      6.66 o 
  -3   6  19      395.87      401.11     10.72 o 
  -2   6  19       11.70        6.13      5.17 o 
  -1   6  19       20.51       14.00      5.24 o 
   0   6  19        1.48       -7.06      7.06 o 
  -7   7  19       80.14       92.95      6.79 o 
  -6   7  19       48.51       54.65      7.00 o 
  -5   7  19      108.31      123.08      8.97 o 
  -4   7  19      315.02      347.47     11.21 o 
  -3   7  19       11.21        9.31      5.55 o 
  -2   7  19      142.40      131.16     10.42 o 
 -12   0  20        0.94       16.60      8.83 o 
 -11   0  20      278.42      306.71     16.31 o 
 -10   0  20       33.27       47.34      9.43 o 
  -9   0  20      247.58      254.75     21.65 o 
  -8   0  20      475.40      498.67     27.42 o 
  -7   0  20      805.92      840.73     35.36 o 
  -6   0  20        5.10       15.77      6.31 o 
  -5   0  20      857.23      872.09     22.19 o 
  -4   0  20       33.59       39.21      6.92 o 
  -3   0  20     1391.18     1390.04     26.08 o 
  -2   0  20     1503.95     1443.00     23.37 o 
  -1   0  20      677.63      688.50     19.79 o 
   0   0  20       16.88       10.31      5.63 o 
   1   0  20      342.55      347.04     11.25 o 
   2   0  20       21.45       14.73      6.21 o 
 -12   1  20      199.61      234.44     17.88 o 
 -11   1  20        7.75        9.92      6.17 o 
 -10   1  20      653.08      659.93     18.18 o 
  -9   1  20      352.81      362.19     15.67 o 
  -8   1  20      186.97      179.41      7.14 o 
  -7   1  20      137.52      130.37      7.95 o 
  -6   1  20     1208.61     1235.28     20.72 o 
  -5   1  20        0.32        3.07      3.80 o 
  -4   1  20     1520.60     1582.56     27.84 o 
  -3   1  20      201.81      180.10      6.61 o 
  -2   1  20      315.77      321.28      8.59 o 
  -1   1  20      219.71      218.25      6.98 o 
   0   1  20       17.17       15.96      3.96 o 
   1   1  20        2.71        6.61      4.08 o 
   2   1  20      313.26      331.87      8.57 o 
 -12   2  20      103.37      104.90      9.44 o 
 -11   2  20      470.41      504.58     25.72 o 
 -10   2  20        4.25       -0.78      6.91 o 
  -9   2  20      152.92      163.76      7.48 o 
  -8   2  20      544.29      531.19     11.28 o 
  -7   2  20      185.32      188.78      8.45 o 
  -6   2  20        9.08        4.22      5.90 o 
  -5   2  20      892.43      908.93     17.38 o 
  -4   2  20      130.59      115.94      5.08 o 
  -3   2  20      792.32      803.76     12.57 o 
  -2   2  20      206.50      185.79      6.40 o 
  -1   2  20       12.14        8.44      4.02 o 
   0   2  20       72.40       60.80      4.95 o 
   1   2  20        9.39       17.74      4.83 o 
   2   2  20        0.40       -3.34      4.73 o 
 -12   3  20      208.11      223.11     12.07 o 
 -11   3  20       24.75       33.58      7.85 o 
 -10   3  20      220.65      223.39      8.82 o 
  -9   3  20       18.53       11.55      5.63 o 
  -8   3  20        6.31        0.77      4.35 o 
  -7   3  20      183.08      180.42      7.64 o 
  -6   3  20     1254.86     1245.41     17.61 o 
  -5   3  20        4.24        6.96      5.07 o 
  -4   3  20      520.52      509.72     11.56 o 
  -3   3  20       30.48       28.95      5.34 o 
  -2   3  20      167.97      164.08      6.03 o 
  -1   3  20       13.95       13.87      4.36 o 
   0   3  20      187.31      182.82      6.85 o 
   1   3  20      154.70      142.47      6.66 o 
   2   3  20      346.00      353.58     16.32 o 
 -11   4  20      257.73      258.88      9.98 o 
 -10   4  20      127.65      140.13      7.06 o 
  -9   4  20       12.12       11.25      5.23 o 
  -8   4  20      117.34      108.27      6.56 o 
  -7   4  20       44.84       70.42      5.66 o 
  -6   4  20      227.29      242.96      9.26 o 
  -5   4  20      546.27      556.00     15.84 o 
  -4   4  20       99.55      108.85      6.69 o 
  -3   4  20      222.24      224.67      8.43 o 
  -2   4  20       59.82       56.50      6.27 o 
  -1   4  20       20.00        9.38      5.33 o 
   0   4  20       26.21       28.40      4.69 o 
   1   4  20      182.67      198.55      7.17 o 
 -10   5  20        5.49       -1.70      5.36 o 
  -9   5  20       10.17        2.76      4.72 o 
  -8   5  20       23.95       24.76      5.17 o 
  -7   5  20      169.89      159.60      6.98 o 
  -6   5  20      556.76      546.19     12.47 o 
  -5   5  20        0.19        4.97      5.33 o 
  -4   5  20      133.43      133.49      6.95 o 
  -3   5  20        2.27       -0.78      5.17 o 
  -2   5  20       44.28       43.82      5.90 o 
  -1   5  20       71.60       75.43      6.38 o 
   0   5  20       20.49       16.65      6.87 o 
  -8   6  20       19.08       12.66      5.17 o 
  -7   6  20        4.70        5.94      5.03 o 
  -6   6  20       88.04       72.88      6.36 o 
  -5   6  20      186.47      188.11      9.20 o 
  -4   6  20      105.35      104.77      7.65 o 
  -3   6  20        4.12       10.20      5.48 o 
  -2   6  20       19.27       15.75      6.27 o 
 -11   1  21        0.93       -6.20      6.20 o 
 -10   1  21      133.13      153.14     10.58 o 
  -9   1  21        0.16       -3.95      7.19 o 
  -8   1  21        0.15        0.34      5.94 o 
  -7   1  21       88.45       82.86      6.98 o 
  -6   1  21       39.88       36.20      5.76 o 
  -5   1  21       20.54       15.83      4.29 o 
  -4   1  21       14.79       12.15      4.63 o 
  -3   1  21        1.17        1.40      4.26 o 
  -2   1  21       34.20       20.84      4.47 o 
  -1   1  21        2.25        1.91      4.18 o 
   0   1  21       15.48       18.26      4.50 o 
   1   1  21       91.92       94.79      5.34 o 
 -11   2  21        5.46       11.77      7.53 o 
 -10   2  21        0.44        3.49      7.17 o 
  -9   2  21      161.82      192.16      8.17 o 
  -8   2  21       62.42       83.83      5.60 o 
  -7   2  21      188.92      212.74      8.47 o 
  -6   2  21        3.93        3.07      5.00 o 
  -5   2  21      138.56      155.33      7.89 o 
  -4   2  21       47.55       37.79      6.29 o 
  -3   2  21       18.92       29.92      4.49 o 
  -2   2  21       13.95       10.99      4.28 o 
  -1   2  21        7.77        5.90      4.38 o 
   0   2  21       53.59       56.97      4.96 o 
   1   2  21      282.36      277.00     11.25 o 
 -10   3  21        0.08       -0.20      5.05 o 
  -9   3  21        3.67        3.91      4.64 o 
  -8   3  21        0.49        1.73      4.57 o 
  -7   3  21      141.07      171.64      7.70 o 
  -6   3  21      407.43      446.19     11.60 o 
  -5   3  21      235.86      235.29      9.24 o 
  -4   3  21        8.27        2.34      5.33 o 
  -3   3  21        9.94       -1.00      4.82 o 
  -2   3  21       13.33       11.24      4.12 o 
  -1   3  21       66.16       65.30      6.10 o 
   0   3  21       46.64       57.05      5.33 o 
 -10   4  21      129.70      134.23      8.47 o 
  -9   4  21       13.15       10.02      4.91 o 
  -8   4  21       17.23       21.90      5.71 o 
  -7   4  21       62.89       59.45      5.56 o 
  -6   4  21       26.98       24.45      5.84 o 
  -5   4  21      328.28      336.08     10.60 o 
  -4   4  21       78.16       75.30      6.59 o 
  -3   4  21       28.03       22.83      5.33 o 
  -2   4  21        1.54       -2.97      5.34 o 
  -1   4  21       19.21       21.35      5.65 o 
  -8   5  21       57.70       65.06      7.52 o 
  -7   5  21        2.26        1.61      4.88 o 
  -6   5  21      130.20      141.69      7.62 o 
  -5   5  21        2.22        5.43      5.53 o 
  -4   5  21      173.79      159.31      8.72 o 
  -3   5  21       92.02       74.51      6.76 o 
  -2   5  21       34.09       28.87     13.71 o 
 -10   0  22      117.29      106.62     11.74 o 
  -9   0  22      186.27      172.48     18.04 o 
  -8   0  22       17.10       24.54     13.71 o 
  -7   0  22      448.57      501.55     29.59 o 
  -6   0  22      293.33      313.94     12.53 o 
  -5   0  22      268.46      249.86     22.24 o 
  -4   0  22      738.95      688.08     17.14 o 
  -3   0  22       43.22       48.80      7.43 o 
  -2   0  22        3.84        2.94      6.58 o 
  -1   0  22      160.67      174.37      9.70 o 
 -10   1  22        7.16        3.29      7.53 o 
  -9   1  22       37.13       31.67      8.19 o 
  -8   1  22      570.54      569.18     12.35 o 
  -7   1  22      166.75      160.79     14.32 o 
  -6   1  22      300.33      283.74     10.51 o 
  -5   1  22      157.13      158.99      6.63 o 
  -4   1  22       38.24       35.02      5.26 o 
  -3   1  22       50.59       49.54      5.29 o 
  -2   1  22      219.32      232.62      7.57 o 
  -1   1  22      126.06      127.32      5.95 o 
 -10   2  22      236.19      274.62     13.74 o 
  -9   2  22      340.09      372.13     10.50 o 
  -8   2  22       23.23       26.07      5.83 o 
  -7   2  22      571.46      577.01     18.37 o 
  -6   2  22      243.31      237.39      9.22 o 
  -5   2  22      187.04      183.59      8.93 o 
  -4   2  22      189.17      200.74      9.34 o 
  -3   2  22       77.54       73.03      5.46 o 
  -2   2  22        2.91       -4.22      4.22 o 
  -1   2  22      237.25      258.33      7.83 o 
  -9   3  22       73.78       78.25      7.37 o 
  -8   3  22      631.97      609.85     13.08 o 
  -7   3  22       11.74       18.60      5.55 o 
  -6   3  22      658.06      713.79     14.34 o 
  -5   3  22      161.59      175.89      8.01 o 
  -4   3  22        2.53        5.94      5.32 o 
  -3   3  22       60.13       53.01      6.12 o 
  -2   3  22       46.49       52.03      4.63 o 
  -7   4  22      160.36      163.71      8.45 o 
  -6   4  22      195.84      178.70      7.61 o 
  -5   4  22       93.84       82.92      6.65 o 
  -4   4  22      234.89      265.29      9.86 o 
  -8   1  23        1.71        8.06      8.05 o 
  -7   1  23       33.46       26.70      6.27 o 
  -6   1  23        4.53        0.47      5.58 o 
  -5   1  23        2.24        1.99      5.86 o 
  -4   1  23        0.26       -4.16      4.81 o 
  -3   1  23        6.10       -3.25      9.70 o 
  -7   2  23       34.33       23.27      5.89 o 
  -6   2  23       29.07       23.61      6.80 o 
  -5   2  23        0.42        7.26      6.14 o 
  -4   2  23        0.45       -4.09      6.88 o 
                                                 
